# Supplementary material for: Integrated Single‐Cell and Spatial Transcriptome Reveal Metabolic Gene SLC16A3 as a Key Regulator of Immune Suppression in Hepatocellular Carcinoma
Source: J Cell Mol Med. 2024 Dec 10;28(23):e70272. doi: 10.1111/jcmm.70272 (PMC11629820; doi:10.1111/jcmm.70272)
Supplement: Supplementary file 3 — Table S1. Differentially expressed gene set in hepatocellular carcinoma, Related to Figure S1. [file JCMM-28-e70272-s003.xlsx]

## Sheet: Supplementary Table S1
Table S1. Differentially expressed gene set in hepatocellular carcinoma, Related to Figure S1.
Symbol	logFC	logCPM	F	PValue	FDR	Change
KLHL30-AS1	-7.21308	-0.726717	620.917	3.64e-85	7.57e-81	down
ADAMTS13	-2.79165	3.32248	539.12	1.23e-77	1.27e-73	down
OIT3	-3.22113	4.39275	445.824	3.24e-68	2.25e-64	down
STAB2	-4.84029	2.27764	422.331	1.1e-65	5.73e-62	down
ECM1	-3.0532	3.79796	374.155	2.89e-60	1.2e-56	down
CFP	-3.38269	3.02529	369.259	1.07e-59	3.71e-56	down
CSRNP1	-2.21048	5.28546	350.998	1.52e-57	4.51e-54	down
ANGPTL6	-2.93933	2.44018	346.067	5.88e-57	1.53e-53	down
BMPER	-4.49527	0.947901	343.572	1.18e-56	2.73e-53	down
CCL23	-2.91332	-0.965521	342.101	1.76e-56	3.67e-53	down
MAP2K1	-1.232	5.31635	313.486	5.86e-53	1.11e-49	down
RCAN1	-2.3596	6.06363	304.936	7.07e-52	1.22e-48	down
RND3	-2.46479	5.53989	302.599	1.4e-51	2.22e-48	down
CLEC4G	-5.39264	3.37617	302.381	1.49e-51	2.22e-48	down
GABRD	4.54269	1.74094	293.888	1.82e-50	2.52e-47	up
PTH1R	-3.22387	2.49199	288.763	8.4e-50	1.09e-46	down
CRHBP	-4.45681	3.65067	277.679	2.37e-48	2.9e-45	down
VIPR1	-3.44241	2.6606	276.94	2.97e-48	3.43e-45	down
NDST3	-4.29817	-1.77769	274.162	6.87e-48	7.52e-45	down
NTF3	-3.48209	0.263903	273.809	7.65e-48	7.96e-45	down
PLVAP	2.95317	6.4675	272.487	1.15e-47	1.14e-44	up
ZFP36	-2.12477	7.22125	269.435	2.93e-47	2.77e-44	down
MARCO	-4.85225	3.93173	268.93	3.43e-47	3.1e-44	down
FCN2	-4.86403	3.22164	267.832	4.81e-47	4.17e-44	down
LRAT	-2.87077	1.49364	260.007	5.4e-46	4.49e-43	down
FCN3	-4.07841	4.68107	254.254	3.29e-45	2.63e-42	down
LIFR	-2.79821	4.11295	247.647	2.65e-44	2.04e-41	down
TRIB1	-1.95895	6.85616	245.835	4.69e-44	3.48e-41	down
CETP	-2.78332	3.19092	245.295	5.59e-44	4.01e-41	down
DBH	-3.17037	3.1537	243.225	1.08e-43	7.49e-41	down
CLEC1B	-5.20691	1.56991	243.088	1.13e-43	7.53e-41	down
UBE2T	3.24503	2.90223	242.992	1.16e-43	7.53e-41	up
CLEC4M	-5.58176	2.08902	242.884	1.21e-43	7.6e-41	down
BMP10	-4.89454	-1.99537	241.251	2.03e-43	1.24e-40	down
EHD3	-2.13346	2.80917	240.529	2.55e-43	1.5e-40	down
C21orf91	-1.65608	2.80229	240.471	2.6e-43	1.5e-40	down
DIPK2B	2.24586	3.10262	239.838	3.18e-43	1.76e-40	up
COLEC10	-3.92837	2.33655	239.828	3.21e-43	1.76e-40	down
ARHGEF39	2.97615	2.13428	234.573	1.74e-42	9.27e-40	up
EBF2	5.15296	0.0350542	233.293	2.63e-42	1.37e-39	up
SLC26A6	2.68966	4.35261	232.509	3.4e-42	1.72e-39	up
MXD3	2.71814	3.12979	228.312	1.33e-41	6.59e-39	up
CDC37L1	-1.54207	4.90091	227.444	1.77e-41	8.55e-39	down
CPEB3	-2.21902	3.86051	226.964	2.08e-41	9.82e-39	down
AADAT	-2.74912	3.5732	223.064	7.48e-41	3.46e-38	down
FOS	-3.07579	6.88418	222.205	9.93e-41	4.49e-38	down
C1RL	-1.61196	7.16069	221.98	1.07e-40	4.71e-38	down
COL6A6	-3.32741	-1.19341	221.734	1.16e-40	5.01e-38	down
VPS45	1.16102	4.65701	220.75	1.6e-40	6.79e-38	up
CDKN3	3.94165	2.8905	220.443	1.77e-40	7.37e-38	up
ADRA2B	-2.1964	1.32961	219.577	2.36e-40	9.61e-38	down
TOMM40L	1.76987	4.8939	214.694	1.2e-39	4.78e-37	up
HIGD1B	3.13569	0.00417363	213.895	1.56e-39	6.13e-37	up
ENTREP3	1.71446	4.69447	212.479	2.51e-39	9.66e-37	up
PHLDA1	-2.42465	6.51566	211.701	3.27e-39	1.24e-36	down
CDC25C	4.37497	1.98401	210.319	5.18e-39	1.92e-36	up
TUBE1	-1.76987	3.5134	210.232	5.33e-39	1.95e-36	down
CDCA5	3.47505	3.41245	209.293	7.33e-39	2.63e-36	up
PLSCR4	-1.89188	4.36225	208.345	1.01e-38	3.56e-36	down
ZFP1	-1.66354	2.96748	207.672	1.26e-38	4.38e-36	down
SFTA1P	5.6346	-1.79797	207.53	1.33e-38	4.52e-36	up
DCUN1D3	-1.15678	3.2298	204.364	3.87e-38	1.3e-35	down
FBXO43	4.04915	0.283753	204.104	4.23e-38	1.4e-35	up
CENPF	3.92465	4.31322	203.505	5.2e-38	1.69e-35	up
NUF2	4.23223	2.45519	202.995	6.17e-38	1.97e-35	up
PRC1	3.26429	3.95508	202.924	6.34e-38	2e-35	up
CD34	2.12936	5.22612	202.867	6.44e-38	2e-35	up
NRBF2	-1.07341	4.49278	202.621	7e-38	2.14e-35	down
TMEM120B	1.29073	3.10555	201.79	9.29e-38	2.77e-35	up
MCL1	-1.22356	8.34799	201.781	9.32e-38	2.77e-35	down
ETS2	-1.65209	7.61056	201.706	9.56e-38	2.8e-35	down
PVALB	-3.63178	-1.60457	201.101	1.18e-37	3.4e-35	down
KIFC1	3.80104	3.68022	200.802	1.31e-37	3.72e-35	up
DNASE1L3	-2.87053	4.74115	200.559	1.42e-37	3.99e-35	down
SPC24	3.51626	3.29328	199.718	1.89e-37	5.24e-35	up
SKA1	4.48618	2.14615	199.524	2.01e-37	5.51e-35	up
EPHA2	-2.06032	4.86187	197.802	3.65e-37	9.85e-35	down
TROAP	4.24517	2.94307	197.674	3.81e-37	1.02e-34	up
MSTO1	1.73552	3.50521	197.413	4.15e-37	1.09e-34	up
NDC80	3.34668	2.72232	196.915	4.93e-37	1.28e-34	up
SPRY2	-1.50559	3.66054	196.432	5.82e-37	1.49e-34	down
HJURP	3.92528	2.75671	196.402	5.89e-37	1.49e-34	up
CCNB1	3.30705	4.18954	196.198	6.33e-37	1.59e-34	up
SPATS2	1.61158	3.85609	195.768	7.31e-37	1.81e-34	up
CCNB2	3.75963	3.08917	195.404	8.31e-37	2.03e-34	up
MELK	3.82832	2.54581	195.277	8.66e-37	2.09e-34	up
EZH2	2.44553	3.36758	195.207	8.87e-37	2.12e-34	up
RACGAP1	2.45982	3.66791	194.916	9.8e-37	2.32e-34	up
KIF4A	3.94712	3.22248	194.444	1.16e-36	2.7e-34	up
ACADS	-1.74757	6.73944	194.161	1.27e-36	2.94e-34	down
CENPL	2.41472	1.91461	194.035	1.33e-36	3.04e-34	up
TMEM26	-2.17397	-0.132754	193.799	1.44e-36	3.26e-34	down
DUSP6	-1.71003	6.17838	192.796	2.04e-36	4.54e-34	down
GPR182	-3.36333	0.491497	192.78	2.05e-36	4.54e-34	down
PZP	-4.30919	4.31037	192.115	2.59e-36	5.67e-34	down
NEK2	3.97354	2.76866	191.683	3e-36	6.5e-34	up
EXO1	3.63995	2.00243	191.158	3.59e-36	7.67e-34	up
TBXA2R	-1.7739	1.86421	191.143	3.61e-36	7.67e-34	down
LYVE1	-2.96368	3.05682	190.949	3.88e-36	8.15e-34	down
CXCL12	-2.66367	6.02177	190.643	4.31e-36	8.97e-34	down
CD4	-1.93051	5.79371	190.416	4.67e-36	9.61e-34	down
C5orf34	2.44207	0.475834	190.043	5.29e-36	1.08e-33	up
EGR1	-2.56404	7.25659	189.37	6.71e-36	1.35e-33	down
CDH13	2.37548	3.00908	189.315	6.82e-36	1.36e-33	up
CEP131	1.84376	3.65837	188.635	8.64e-36	1.71e-33	up
NCAPG	3.83674	3.03265	188.573	8.85e-36	1.74e-33	up
DACH1	-2.59495	-0.398643	188.372	9.47e-36	1.84e-33	down
COL15A1	3.82441	4.35246	188.113	1.04e-35	2e-33	up
BUB1	3.5357	2.74601	186.961	1.55e-35	2.93e-33	up
BIRC5	4.12621	4.36314	185.628	2.48e-35	4.64e-33	up
KIF2C	3.96333	3.07281	185.291	2.78e-35	5.17e-33	up
ASPM	3.76334	4.05765	185.158	2.92e-35	5.37e-33	up
CDK1	3.52154	3.65747	184.267	3.99e-35	7.28e-33	up
CDCA3	3.32762	2.67992	184.134	4.17e-35	7.53e-33	up
IL1RAP	-2.00238	5.24447	182.759	6.77e-35	1.21e-32	down
CDCA8	3.20487	2.83475	182.263	8.04e-35	1.43e-32	up
TRAIP	2.84635	1.70559	181.871	9.23e-35	1.63e-32	up
DLGAP5	3.73412	2.33683	181.563	1.03e-34	1.8e-32	up
CENPA	4.11678	1.4238	181.386	1.09e-34	1.9e-32	up
PKMYT1	3.19814	2.377	180.78	1.36e-34	2.33e-32	up
TCIM	-2.22899	5.55054	180.493	1.5e-34	2.56e-32	down
PTTG1	3.76198	3.84994	180.447	1.53e-34	2.59e-32	up
KIF20A	3.7464	3.10486	180.077	1.74e-34	2.92e-32	up
EME1	3.27309	1.02928	179.947	1.82e-34	3.03e-32	up
FLVCR1	2.24302	3.68841	179.754	1.95e-34	3.21e-32	up
LRRC14	1.54473	4.63467	179.348	2.25e-34	3.68e-32	up
SKA3	3.58079	1.86139	178.787	2.74e-34	4.45e-32	up
KIF18B	4.06491	2.3999	178.619	2.91e-34	4.69e-32	up
PNRC1	-1.41036	6.63619	178.414	3.13e-34	5.01e-32	down
CCBE1	-3.51511	0.983097	178.175	3.42e-34	5.42e-32	down
SPDL1	1.8479	2.51174	177.505	4.32e-34	6.8e-32	up
SPC25	3.16831	1.44335	177.111	4.97e-34	7.73e-32	up
PYGO2	1.25696	5.52764	177.101	4.98e-34	7.73e-32	up
SGMS2	-1.73781	3.96915	176.973	5.22e-34	8.04e-32	down
TTC13	1.44829	3.76333	176.108	7.09e-34	1.08e-31	up
TOP2A	3.94713	5.18997	175.581	8.58e-34	1.3e-31	up
HMMR	3.27642	2.90019	175.143	1e-33	1.51e-31	up
AURKA	2.7271	4.00996	174.998	1.06e-33	1.58e-31	up
BCO2	-3.08684	3.4471	174.855	1.11e-33	1.65e-31	down
LCAT	-2.53371	6.16298	173.779	1.63e-33	2.41e-31	down
CDC20	4.29918	3.98507	173.252	1.97e-33	2.88e-31	up
FOXM1	3.64677	3.83738	172.222	2.85e-33	4.14e-31	up
KCNN2	-3.4275	1.92797	171.971	3.11e-33	4.5e-31	down
EGR2	-2.53473	2.01779	170.533	5.2e-33	7.46e-31	down
ETFDH	-1.63079	5.91646	170.143	5.99e-33	8.53e-31	down
PLK1	3.57529	3.26299	169.586	7.33e-33	1.04e-30	up
UBE2C	4.1378	3.69164	168.893	9.4e-33	1.32e-30	up
NOX4	2.85988	0.301655	167.652	1.47e-32	2.05e-30	up
JRK	1.79861	2.92742	167.628	1.48e-32	2.05e-30	up
CAPN10-DT	2.37617	0.0826001	166.683	2.08e-32	2.85e-30	up
RRM2	3.11928	4.60569	166.592	2.16e-32	2.93e-30	up
TBC1D16	1.74613	5.29543	166.342	2.35e-32	3.18e-30	up
DSCC1	2.10786	1.74969	166.122	2.55e-32	3.42e-30	up
TIMD4	-3.45212	0.637057	165.718	2.96e-32	3.94e-30	down
TRIP13	3.45977	2.22403	165.575	3.11e-32	4.11e-30	up
S100A12	-2.92902	-1.91762	165.437	3.27e-32	4.3e-30	down
GHR	-2.42846	6.19172	165.164	3.61e-32	4.71e-30	down
TTK	3.81175	2.13071	165.149	3.62e-32	4.71e-30	up
CENPE	3.18783	2.16556	164.975	3.86e-32	4.99e-30	up
SUNO1	-1.98452	-0.700089	164.797	4.12e-32	5.29e-30	down
TARBP1	1.83809	4.74261	163.81	5.89e-32	7.52e-30	up
DTL	3.30458	3.23928	163.437	6.76e-32	8.57e-30	up
LILRA2	-1.93985	0.268443	163.203	7.34e-32	9.26e-30	down
FRMD4B	-1.32201	4.24835	162.864	8.31e-32	1.04e-29	down
USP21	1.20473	3.77382	162.807	8.48e-32	1.06e-29	up
PLPP3	-1.62362	6.75837	162.635	9.04e-32	1.12e-29	down
PARPBP	2.75608	1.52772	162.574	9.23e-32	1.14e-29	up
NAAA	-1.6073	4.36987	162.552	9.32e-32	1.14e-29	down
COX6B1P4	-3.06531	-2.81164	162.265	1.03e-31	1.26e-29	down
ANLN	3.67575	3.31494	161.846	1.21e-31	1.46e-29	up
ANKRD52	1.46606	4.78295	161.767	1.24e-31	1.49e-29	up
E2F1	3.7212	4.16321	161.548	1.35e-31	1.61e-29	up
ZNF692	1.72826	4.18908	161.31	1.46e-31	1.74e-29	up
PLK3	-1.57853	2.97153	161.093	1.58e-31	1.87e-29	down
SIGLEC7	-2.022	0.512306	160.988	1.65e-31	1.93e-29	down
CDC6	3.24209	3.48217	160.966	1.66e-31	1.94e-29	up
GTSE1	3.56727	2.1321	160.928	1.68e-31	1.95e-29	up
CDT1	3.45027	3.43057	160.837	1.74e-31	2.01e-29	up
CYP2C19	-3.65809	1.31625	160.82	1.75e-31	2.02e-29	down
MND1	2.97174	1.16807	160.706	1.82e-31	2.08e-29	up
MRO	-2.29461	1.52073	160.506	1.96e-31	2.23e-29	down
LRRC4	-1.86906	-0.298439	160.152	2.23e-31	2.5e-29	down
RNF152	-1.75572	5.18874	160.153	2.24e-31	2.5e-29	down
ZBTB21	-1.39632	3.75305	159.624	2.71e-31	3.01e-29	down
NCAPH	3.00836	2.29405	159.52	2.81e-31	3.11e-29	up
TICRR	3.68637	1.15248	159.423	2.92e-31	3.21e-29	up
MKI67	3.39488	4.72683	159.336	3.02e-31	3.3e-29	up
AURKB	3.59352	2.83703	159.192	3.18e-31	3.46e-29	up
THY1	2.5726	5.42322	158.978	3.44e-31	3.73e-29	up
BUB1B	3.54865	2.38936	158.889	3.55e-31	3.82e-29	up
CENPI	3.1303	0.859797	158.821	3.63e-31	3.9e-29	up
ABCC10	1.39806	3.60814	158.503	4.09e-31	4.36e-29	up
UCK2	1.68737	4.78093	158.453	4.16e-31	4.41e-29	up
MAP2K3	-1.22667	5.89242	158.209	4.55e-31	4.8e-29	down
IL1RL1	-3.3504	0.706037	158.135	4.69e-31	4.92e-29	down
CYP26A1	-3.79429	2.3597	157.789	5.32e-31	5.56e-29	down
TONSL	1.96979	3.77579	157.647	5.59e-31	5.82e-29	up
KAT2A	1.5312	5.58213	157.059	6.94e-31	7.16e-29	up
LILRA5	-2.13198	0.603399	157.055	6.95e-31	7.16e-29	down
IQGAP3	3.44784	3.88519	156.795	7.66e-31	7.85e-29	up
ERCC6L	3.22199	0.413112	156.748	7.78e-31	7.93e-29	up
ZIC2	6.68478	2.28343	156.644	8.1e-31	8.22e-29	up
MYD88	-1.00144	5.52702	156.075	9.97e-31	1e-28	down
XRCC3	1.67274	2.71418	155.998	1.03e-30	1.03e-28	up
SIGLEC11	-2.31677	-0.0379535	155.863	1.08e-30	1.07e-28	down
CDC45	3.11405	2.3694	155.827	1.09e-30	1.08e-28	up
NFE2L1-DT	2.82648	-0.8348	155.442	1.26e-30	1.24e-28	up
EHMT2	1.35525	5.53743	155.351	1.3e-30	1.28e-28	up
TBC1D31	1.42782	2.39439	155.231	1.36e-30	1.33e-28	up
CENPM	3.57141	2.55715	155.082	1.44e-30	1.4e-28	up
PACC1	1.37115	1.93547	155.013	1.47e-30	1.43e-28	up
CCNF	2.22047	2.86616	154.263	1.94e-30	1.87e-28	up
KIF19	-2.38676	-0.894976	154.076	2.08e-30	2e-28	down
ERLIN1	-1.2482	6.12583	154.042	2.11e-30	2.01e-28	down
ZC2HC1C	-1.372	1.98496	153.915	2.21e-30	2.1e-28	down
TCF19	2.82583	3.95216	153.571	2.52e-30	2.38e-28	up
SLC38A2	-1.58953	7.88996	153.459	2.62e-30	2.45e-28	down
GMNN	2.23085	5.08021	153.461	2.62e-30	2.45e-28	up
GPM6A	-3.13075	1.20613	153.282	2.8e-30	2.61e-28	down
CELSR3	3.5371	2.56989	153.157	2.93e-30	2.72e-28	up
CEP250	1.12694	4.43386	152.968	3.14e-30	2.89e-28	up
ZFP41	1.97011	3.18705	152.9	3.22e-30	2.95e-28	up
SGO1	3.08541	1.35664	152.795	3.35e-30	3.05e-28	up
APLN	3.949	2.86744	152.757	3.4e-30	3.08e-28	up
SMG5	1.38295	6.92569	152.749	3.4e-30	3.08e-28	up
FOSB	-3.21255	5.28351	152.552	3.67e-30	3.3e-28	down
SERTAD1	-1.53045	4.10002	152.123	4.29e-30	3.85e-28	down
AP5Z1	1.16049	5.0342	152.018	4.46e-30	3.98e-28	up
CD302	-1.64553	4.83266	151.968	4.55e-30	4.05e-28	down
KIF14	3.1441	1.9624	151.622	5.17e-30	4.57e-28	up
SLC39A14	-1.60874	8.46292	151.374	5.67e-30	4.97e-28	down
ZKSCAN2-DT	1.99902	-0.00764725	151.06	6.37e-30	5.56e-28	up
FANCI	2.30748	3.43322	151.018	6.47e-30	5.63e-28	up
GDF2	-4.75751	1.46725	150.95	6.65e-30	5.76e-28	down
CKAP2L	3.23566	2.03819	150.795	7.02e-30	6.06e-28	up
KDM8	-2.38149	4.72193	150.464	7.96e-30	6.84e-28	down
RASD2	2.66264	0.343229	150.261	8.57e-30	7.33e-28	up
KIF23	3.33044	2.44972	149.909	9.77e-30	8.32e-28	up
RFC4	1.77256	3.74524	149.846	1e-29	8.49e-28	up
DDX11-AS1	2.848	-1.2232	149.438	1.16e-29	9.84e-28	up
MYBL2	4.57623	4.24186	149.433	1.17e-29	9.84e-28	up
NEIL3	4.16456	0.697695	149.298	1.23e-29	1.03e-27	up
KMT5C	1.53521	2.91579	149.276	1.24e-29	1.03e-27	up
DEPDC1	3.79612	2.11507	149.277	1.24e-29	1.03e-27	up
USP49	1.31317	1.94556	149.207	1.27e-29	1.05e-27	up
KIF18A	3.37657	1.18072	148.983	1.38e-29	1.13e-27	up
STIL	2.42258	1.94248	148.429	1.7e-29	1.39e-27	up
ESM1	4.25279	3.2422	148.331	1.76e-29	1.44e-27	up
C21orf58	2.32199	1.78144	148.027	1.97e-29	1.6e-27	up
RASGEF1B	-1.806	4.37904	147.922	2.05e-29	1.66e-27	down
FOXO1	-1.67227	4.98485	147.591	2.32e-29	1.87e-27	down
CDKN2A	4.07727	3.77749	147.524	2.38e-29	1.91e-27	up
CCN1	-1.97485	5.92438	147.363	2.53e-29	2.02e-27	down
GSTZ1	-1.9813	5.65784	147.255	2.63e-29	2.1e-27	down
NVL	1.02535	3.50293	147.137	2.75e-29	2.18e-27	up
ASF1B	3.01697	2.98938	146.96	2.94e-29	2.31e-27	up
PBK	3.43307	2.33238	146.94	2.96e-29	2.32e-27	up
KLHL15	-1.31007	3.61708	146.742	3.18e-29	2.49e-27	down
ARHGAP11A	2.58025	2.79698	146.158	3.96e-29	3.09e-27	up
SCAMP3	1.31516	6.55145	146.088	4.07e-29	3.16e-27	up
MPC1	-1.49961	6.38992	146.037	4.15e-29	3.21e-27	down
C21orf62	-2.74377	-2.74682	145.872	4.41e-29	3.4e-27	down
PEA15	1.20712	6.65557	145.661	4.77e-29	3.66e-27	up
SANBR	1.5842	1.85161	145.43	5.21e-29	3.98e-27	up
DENND4B	1.09008	5.03483	145.213	5.65e-29	4.3e-27	up
MTFR2	3.04552	0.45411	145.198	5.68e-29	4.31e-27	up
RNASEH2A	1.91512	4.13297	145.166	5.75e-29	4.35e-27	up
HAGLROS	4.82708	-2.13689	144.975	6.18e-29	4.65e-27	up
ZWINT	2.50422	3.85754	144.912	6.33e-29	4.76e-27	up
TNFRSF4	2.36135	1.6505	144.857	6.45e-29	4.83e-27	up
PANK1	-1.53413	5.66512	144.546	7.27e-29	5.42e-27	down
C1R	-1.73915	10.3471	144.316	7.91e-29	5.88e-27	down
SGO2	2.42256	1.88614	144.258	8.09e-29	5.98e-27	up
ORC1	2.95497	1.74789	143.802	9.6e-29	7.05e-27	up
LILRB5	-1.90918	2.81781	143.537	1.06e-28	7.77e-27	down
TMEM79	1.13727	2.51243	143.473	1.09e-28	7.93e-27	up
MSH2	1.33174	3.84562	143.23	1.19e-28	8.66e-27	up
PPOX	1.20036	4.06543	143.166	1.22e-28	8.84e-27	up
CHD9NB	-2.48286	-0.95004	143.01	1.29e-28	9.34e-27	down
NR2C2AP	1.36364	3.88302	142.966	1.31e-28	9.46e-27	up
STMN1	2.14967	6.04483	142.877	1.36e-28	9.76e-27	up
XRCC2	2.93495	1.07122	142.866	1.37e-28	9.76e-27	up
TEDC2	2.81184	2.07601	142.811	1.39e-28	9.93e-27	up
FEN1	1.66506	4.6614	142.765	1.42e-28	1.01e-26	up
PRIM2	1.20692	2.82971	142.673	1.47e-28	1.04e-26	up
CENPW	2.61451	2.38812	142.261	1.72e-28	1.2e-26	up
SEMA3F	1.31584	4.20298	142.211	1.75e-28	1.22e-26	up
CENPH	1.89399	1.9236	142.139	1.8e-28	1.25e-26	up
MS4A6A	-1.79921	4.55195	141.814	2.03e-28	1.42e-26	down
IGFBP3	-1.95922	7.72244	141.773	2.07e-28	1.43e-26	down
DBF4B	1.59693	2.01056	141.681	2.14e-28	1.48e-26	up
RECQL4	2.71782	4.19845	141.387	2.39e-28	1.65e-26	up
SOCS6	-1.02953	4.79404	141.022	2.74e-28	1.88e-26	down
MT2P1	-3.20535	1.02457	140.83	2.95e-28	2.01e-26	down
PIGC	1.1039	4.82628	140.685	3.11e-28	2.11e-26	up
IER2	-1.30024	6.06176	140.616	3.19e-28	2.16e-26	down
UBAP2L	1.04233	6.54853	140.566	3.25e-28	2.2e-26	up
KHDC4	1.3413	4.52697	140.552	3.27e-28	2.2e-26	up
CHRM2	-3.74969	-1.67702	140.373	3.51e-28	2.35e-26	down
RASL12	2.24915	1.59944	140.166	3.79e-28	2.53e-26	up
WDR62	2.58437	2.55965	139.33	5.2e-28	3.45e-26	up
CBFA2T2	1.22931	3.99931	139.193	5.48e-28	3.63e-26	up
IQCC	1.52087	0.898362	139.031	5.82e-28	3.84e-26	up
ITGA9	-1.81498	3.70426	138.943	6.03e-28	3.97e-26	down
SOCS3	-2.30137	5.51917	138.888	6.16e-28	4.04e-26	down
ZFP36L1	-1.06751	7.79049	138.825	6.3e-28	4.12e-26	down
KIF15	3.39518	1.64638	138.724	6.54e-28	4.27e-26	up
MTBP	1.90045	1.16281	138.713	6.57e-28	4.27e-26	up
SHCBP1	3.35202	1.75024	138.65	6.73e-28	4.36e-26	up
OR51E1	3.04317	-0.953821	138.628	6.79e-28	4.38e-26	up
E2F8	3.70223	1.54011	138.606	6.84e-28	4.41e-26	up
ID2	-1.41373	7.33079	138.461	7.23e-28	4.64e-26	down
ORC6	2.88426	1.46615	138.427	7.32e-28	4.69e-26	up
LRRC55	-2.7387	-0.961282	138.405	7.38e-28	4.71e-26	down
TRIM11	1.16194	4.22796	138.223	7.91e-28	5.03e-26	up
IL1RN	-2.10491	6.04057	137.352	1.1e-27	7e-26	down
HDAC11	1.79084	4.35425	137.182	1.18e-27	7.44e-26	up
OLFML2B	3.18673	3.10168	136.953	1.29e-27	8.1e-26	up
C1orf35	1.34276	4.09896	136.815	1.35e-27	8.5e-26	up
ADGRG7	-2.64331	2.41055	136.737	1.4e-27	8.75e-26	down
E2F2	3.02518	1.22618	136.649	1.44e-27	9e-26	up
DHX34	1.19001	4.39376	136.631	1.45e-27	9.03e-26	up
CCNA2	3.54646	3.49497	136.62	1.46e-27	9.06e-26	up
N4BP2L1	-1.40331	4.66386	136.218	1.7e-27	1.05e-25	down
H2BC20P	2.1772	2.33653	136.082	1.79e-27	1.1e-25	up
OLFML2A	2.43453	3.19219	136.063	1.8e-27	1.11e-25	up
PTGR3	-1.01292	4.5542	135.885	1.93e-27	1.18e-25	down
CDKN2B-AS1	3.64517	-0.4737	135.808	1.99e-27	1.21e-25	up
ALDH2	-1.62864	9.7797	135.56	2.18e-27	1.33e-25	down
NUSAP1	2.30125	4.25727	135.022	2.69e-27	1.63e-25	up
CHAF1A	1.50411	3.89393	134.988	2.72e-27	1.63e-25	up
KRT16P2	-4.4581	-1.29416	134.993	2.72e-27	1.63e-25	down
GINS1	2.7684	2.90179	134.856	2.86e-27	1.71e-25	up
SERPINB9	-1.56812	3.61479	134.599	3.15e-27	1.88e-25	down
SLC35D1	-1.31324	6.24327	134.4	3.4e-27	2.03e-25	down
SOCS2	-2.13853	4.44086	134.26	3.6e-27	2.14e-25	down
MT1XP1	-3.065	-0.784869	134.008	3.95e-27	2.34e-25	down
LRRN3	-2.58142	-1.20943	133.913	4.1e-27	2.42e-25	down
POLQ	3.02852	1.28612	133.87	4.17e-27	2.46e-25	up
RUSC1	1.41661	4.24762	133.825	4.24e-27	2.49e-25	up
ACADSB	-1.71003	7.97312	133.769	4.33e-27	2.54e-25	down
LIN37	1.03687	1.66418	133.663	4.51e-27	2.64e-25	up
CD163	-1.96273	5.03501	133.586	4.66e-27	2.71e-25	down
ADRA1A	-3.07762	3.32883	133.547	4.73e-27	2.75e-25	down
FAM83D	2.44332	3.39156	133.473	4.86e-27	2.81e-25	up
ADCY6	1.21151	4.73092	133.438	4.92e-27	2.84e-25	up
NDRG2	-1.45468	7.64467	133.305	5.18e-27	2.98e-25	down
FANCG	1.50605	3.14221	132.89	6.07e-27	3.48e-25	up
THBS4	5.80902	4.11688	132.868	6.13e-27	3.5e-25	up
GADD45B	-1.90346	7.23193	132.725	6.48e-27	3.69e-25	down
FATE1	4.43247	-1.2458	132.715	6.49e-27	3.69e-25	up
CDKN2C	2.34766	3.9618	132.201	7.92e-27	4.49e-25	up
CCDC71L	-1.7244	4.71961	131.998	8.56e-27	4.84e-25	down
PXDC1	-1.29367	6.77106	131.888	8.92e-27	5.03e-25	down
SEMA5B	2.33168	1.96363	131.873	8.97e-27	5.04e-25	up
NCOR1	-1.10467	5.7946	131.586	1e-26	5.61e-25	down
RTL10	1.16285	3.65002	131.32	1.11e-26	6.2e-25	up
COG2	1.05542	4.42986	131.004	1.25e-26	6.99e-25	up
PCLAF	2.50597	2.96533	130.946	1.28e-26	7.13e-25	up
SLCO1C1	3.97189	-1.82429	130.606	1.46e-26	8.08e-25	up
MTHFD2L	-1.37507	3.03002	130.366	1.6e-26	8.84e-25	down
SOCS7	1.55588	2.99417	130.256	1.67e-26	9.2e-25	up
CHTF18	1.74314	3.17546	129.958	1.88e-26	1.03e-24	up
CCL14	-1.84722	1.79727	129.785	2e-26	1.1e-24	down
AGL	-1.45495	5.22566	129.779	2.01e-26	1.1e-24	down
FANCD2	2.24611	2.68852	129.764	2.02e-26	1.1e-24	up
CAPN11	2.12304	-0.80568	129.687	2.08e-26	1.13e-24	up
ZNF251	1.29649	3.49165	129.405	2.32e-26	1.26e-24	up
CAD	1.31223	4.84849	129.291	2.43e-26	1.31e-24	up
FPR2	-2.75719	-1.43688	129.027	2.69e-26	1.45e-24	down
TACC3	2.14573	4.58645	128.768	2.97e-26	1.6e-24	up
CENPK	2.68033	1.2062	128.662	3.09e-26	1.66e-24	up
VPS72	1.10752	5.12966	128.61	3.16e-26	1.69e-24	up
FAAP24	1.49006	1.14809	128.587	3.19e-26	1.7e-24	up
HCG25	1.77417	-0.923296	128.514	3.28e-26	1.74e-24	up
ACAA1	-1.48721	7.76505	128.48	3.32e-26	1.76e-24	down
MCM6	1.77906	4.73356	128.217	3.68e-26	1.95e-24	up
KCTD7	1.34746	2.47981	128.168	3.75e-26	1.98e-24	up
NXF3	-2.91337	-1.71943	127.881	4.19e-26	2.2e-24	down
SNHG1	1.62713	4.17608	127.879	4.19e-26	2.2e-24	up
FXN	-1.15284	3.66737	127.819	4.29e-26	2.25e-24	down
MAD2L1	2.21011	2.80745	127.803	4.32e-26	2.26e-24	up
ZNF517	1.77158	3.80581	127.769	4.37e-26	2.28e-24	up
CDCA2	3.21733	1.05587	127.708	4.48e-26	2.33e-24	up
BCKDHB	-1.46759	4.98865	127.618	4.64e-26	2.41e-24	down
RAD54L	3.38994	1.07003	127.3	5.24e-26	2.71e-24	up
GJC1	2.38332	1.99236	127.246	5.36e-26	2.76e-24	up
CCT3	1.20914	8.27647	127.2	5.45e-26	2.81e-24	up
MT-ATP6	-1.36178	12.3881	127.161	5.53e-26	2.84e-24	down
CUL7	1.19681	5.09613	127.054	5.77e-26	2.96e-24	up
GNE	-1.5256	6.39116	126.983	5.94e-26	3.03e-24	down
CDH24	2.22023	1.54441	126.978	5.94e-26	3.03e-24	up
PLXDC1	2.9975	2.71709	126.973	5.96e-26	3.03e-24	up
COX4I2	2.88446	0.924564	126.804	6.36e-26	3.23e-24	up
MCM3	1.57836	5.92404	126.729	6.55e-26	3.31e-24	up
FAHD2A	-1.11056	5.00306	126.601	6.88e-26	3.47e-24	down
TIGD5	1.62977	3.58084	126.554	7e-26	3.52e-24	up
SREBF2-AS1	1.642	1.21276	126.502	7.15e-26	3.58e-24	up
PIF1	2.77823	1.2801	126.271	7.82e-26	3.91e-24	up
CLK2	1.07844	4.772	126.205	8.02e-26	4e-24	up
PROK2	-2.8378	-3.18828	126.131	8.26e-26	4.1e-24	down
DIRAS3	-2.80316	1.02772	126.115	8.32e-26	4.12e-24	down
ACBD6	1.12264	4.76841	125.785	9.45e-26	4.67e-24	up
CBFA2T3	-1.93454	1.90003	125.705	9.74e-26	4.8e-24	down
UHRF1	3.26963	2.38764	125.64	1e-25	4.92e-24	up
KIF11	2.23826	2.83045	125.609	1.01e-25	4.96e-24	up
LILRA1	-1.70342	-0.506473	125.534	1.04e-25	5.1e-24	down
ECT2	2.43355	3.46011	125.528	1.04e-25	5.1e-24	up
GBA1	1.41322	6.14454	125.48	1.06e-25	5.17e-24	up
DDX12P	2.05717	0.388603	125.479	1.06e-25	5.17e-24	up
JUN	-1.51258	7.2942	125.435	1.08e-25	5.25e-24	down
JUNB	-1.51782	6.73896	125.374	1.11e-25	5.37e-24	down
DDX39A	1.50086	5.60544	125.28	1.15e-25	5.55e-24	up
MCM2	2.43391	4.81646	125.12	1.23e-25	5.9e-24	up
LDLR	-1.46558	6.70413	125.015	1.28e-25	6.1e-24	down
RAD51	2.36185	1.50235	125.011	1.28e-25	6.1e-24	up
MARCHF4	3.68672	-2.28739	124.795	1.39e-25	6.62e-24	up
NFIL3	-1.38778	5.58331	124.684	1.45e-25	6.91e-24	down
P2RY13	-1.90535	1.10971	124.482	1.57e-25	7.45e-24	down
ASS1P2	-3.3974	-0.576229	124.456	1.59e-25	7.52e-24	down
MSTO2P	2.00185	0.454718	124.417	1.61e-25	7.6e-24	up
RAD54B	1.66602	0.632855	124.311	1.68e-25	7.91e-24	up
TK1	2.37545	4.9317	124.282	1.7e-25	8e-24	up
LINC01089	1.72236	2.10577	124.216	1.74e-25	8.17e-24	up
MDK	3.84387	7.1636	124.14	1.8e-25	8.41e-24	up
LINC01311	2.20297	-0.77468	124.036	1.87e-25	8.73e-24	up
TMEM201	1.34459	3.20441	124.017	1.88e-25	8.77e-24	up
MYO19	1.24794	4.64581	123.878	1.99e-25	9.24e-24	up
CSPG4	2.14646	3.32247	123.74	2.1e-25	9.72e-24	up
ABCC5	1.12142	3.78047	123.736	2.1e-25	9.72e-24	up
GPC3	5.97183	9.19792	123.575	2.24e-25	1.03e-23	up
CEP55	3.07949	1.7664	123.511	2.29e-25	1.05e-23	up
APOF	-2.82583	6.76307	123.431	2.37e-25	1.09e-23	down
DHODH	-1.73297	5.93184	123.356	2.44e-25	1.12e-23	down
FAM72D	3.58827	-1.40496	123.327	2.46e-25	1.13e-23	up
SPSB2	1.54156	3.11784	123.006	2.79e-25	1.27e-23	up
CAP2	2.32938	4.73791	122.955	2.85e-25	1.3e-23	up
MYLK-AS1	2.19406	-0.740178	122.517	3.38e-25	1.54e-23	up
PPM1F	1.02592	4.64002	122.112	3.96e-25	1.79e-23	up
RHNO1	1.18578	3.35949	122.098	3.98e-25	1.8e-23	up
IGFALS	-3.14977	5.57518	122.01	4.13e-25	1.86e-23	down
TRIM45	2.31892	1.78919	121.924	4.26e-25	1.92e-23	up
LINC02875	3.00008	-0.810175	121.805	4.47e-25	2.01e-23	up
INMT	-2.4509	3.59839	121.749	4.57e-25	2.05e-23	down
CCHCR1	1.45439	4.78597	121.585	4.87e-25	2.18e-23	up
SYNE1	-1.26974	4.54774	121.541	4.95e-25	2.21e-23	down
HAUS5	1.04857	3.61377	121.486	5.06e-25	2.25e-23	up
POLD1	1.31441	4.21624	121.409	5.22e-25	2.32e-23	up
FERMT2	-1.03588	5.74261	121.407	5.22e-25	2.32e-23	down
DNAJC9-AS1	1.81829	-0.773815	121.399	5.24e-25	2.32e-23	up
TMED2-DT	1.37192	0.782086	121.261	5.53e-25	2.44e-23	up
NAT9	1.26651	4.61427	121.232	5.59e-25	2.46e-23	up
TAFAZZIN	1.09713	4.51025	121.186	5.69e-25	2.5e-23	up
E2F7	3.52217	0.746785	121.108	5.87e-25	2.58e-23	up
MESP2	3.40545	0.227474	120.809	6.6e-25	2.89e-23	up
HPS5	-1.48511	5.03724	120.724	6.83e-25	2.98e-23	down
PIGU	1.16055	4.59692	120.719	6.84e-25	2.98e-23	up
DSN1	1.30818	3.92323	120.706	6.87e-25	2.98e-23	up
HOXA13	7.00336	2.47805	120.704	6.89e-25	2.99e-23	up
MCM10	3.07303	1.70229	120.521	7.39e-25	3.19e-23	up
NSMCE2	1.47731	4.31374	120.496	7.46e-25	3.21e-23	up
FENDRR	-2.7685	-1.72166	120.214	8.34e-25	3.58e-23	down
HASPIN	2.74793	-0.470918	120.129	8.62e-25	3.69e-23	up
NSUN5P2	1.71153	-0.0252766	120.089	8.76e-25	3.74e-23	up
NOL12	1.1946	1.76501	119.811	9.77e-25	4.16e-23	up
SF3B4	1.09421	6.09534	119.746	1e-24	4.26e-23	up
WDHD1	2.03478	1.89238	119.47	1.12e-24	4.74e-23	up
PPP1R15B-AS1	3.13184	-1.5402	119.143	1.27e-24	5.38e-23	up
FBXL18	1.40029	1.60111	119.132	1.28e-24	5.4e-23	up
LARP1B	-1.05966	4.7345	118.998	1.35e-24	5.68e-23	down
EFNA4	1.59101	3.13531	118.968	1.36e-24	5.73e-23	up
MMAA	-1.13899	4.17569	118.832	1.44e-24	6.02e-23	down
CENPU	2.23312	3.07143	118.679	1.53e-24	6.38e-23	up
ZNF219	1.32188	4.62192	118.628	1.56e-24	6.49e-23	up
LENG8-AS1	1.54426	-0.136645	118.399	1.7e-24	7.09e-23	up
RDM1	3.47506	-0.349006	118.322	1.76e-24	7.29e-23	up
SCNM1	1.42473	4.53185	118.182	1.86e-24	7.69e-23	up
RFX8	2.77944	-1.25	118.051	1.95e-24	8.08e-23	up
SCX	3.28498	-0.0923373	118.041	1.96e-24	8.1e-23	up
NR4A1	-2.12581	4.97357	118.021	1.98e-24	8.16e-23	down
PLK4	2.17362	1.25652	118.003	1.99e-24	8.19e-23	up
SLC16A4-AS1	1.97218	1.15187	117.854	2.11e-24	8.67e-23	up
ACAA2	-1.54491	8.34982	117.7	2.25e-24	9.19e-23	down
AJM1	1.9147	2.19252	117.505	2.43e-24	9.91e-23	up
RNF125	-1.84014	3.59945	117.481	2.45e-24	9.98e-23	down
GIT1	1.00095	4.74893	117.395	2.53e-24	1.03e-22	up
BLOC1S3	1.01002	3.74499	117.327	2.6e-24	1.05e-22	up
RIPK4	-1.34134	4.55903	117.139	2.8e-24	1.13e-22	down
CXCL14	-3.57518	3.01561	117.098	2.85e-24	1.15e-22	down
NDUFA4L2	2.8861	4.56314	117.043	2.92e-24	1.17e-22	up
TIGD1	1.83051	1.41556	117.027	2.93e-24	1.18e-22	up
LINC01093	-3.35046	2.90412	116.872	3.12e-24	1.25e-22	down
MBNL2	-1.33262	5.76259	116.807	3.2e-24	1.28e-22	down
NUDT17	1.86209	0.719568	116.715	3.31e-24	1.32e-22	up
MAST2	1.09899	4.6819	116.686	3.35e-24	1.33e-22	up
POLA2	1.32301	3.61633	116.683	3.36e-24	1.33e-22	up
ATF3	-1.70803	5.47002	116.683	3.36e-24	1.33e-22	down
DNAJC25	-1.20747	4.37292	116.631	3.43e-24	1.36e-22	down
CHAF1B	2.61112	2.44631	116.423	3.72e-24	1.47e-22	up
EGR3	-2.11363	0.66236	116.423	3.72e-24	1.47e-22	down
NELFE	1.39221	5.98244	116.129	4.18e-24	1.64e-22	up
TCOF1	1.09605	5.1005	116.101	4.23e-24	1.65e-22	up
PDLIM5	-1.04351	6.35707	115.967	4.46e-24	1.74e-22	down
NSUN5P1	1.59544	2.76635	115.953	4.48e-24	1.75e-22	up
KCTD9P4	-2.88764	-2.66172	115.862	4.65e-24	1.81e-22	down
ACAT1	-1.35595	8.27396	115.776	4.81e-24	1.87e-22	down
NAT1	-1.25587	2.28892	115.569	5.22e-24	2.01e-22	down
OTX1	4.40225	0.196815	115.537	5.29e-24	2.04e-22	up
GLI4	1.59924	3.72594	115.402	5.58e-24	2.14e-22	up
ZFP62	1.0277	3.38708	115.33	5.74e-24	2.2e-22	up
ANTXR2	-1.22461	4.90242	115.292	5.83e-24	2.23e-22	down
CDC7	2.09807	1.88761	115.265	5.89e-24	2.25e-22	up
IVD	-1.17064	7.38497	115.259	5.9e-24	2.25e-22	down
TRPC6	2.13268	-0.320048	115.253	5.92e-24	2.25e-22	up
PRR11	2.53043	2.37433	115.126	6.22e-24	2.37e-22	up
WDR76	2.27665	2.4918	115.021	6.49e-24	2.46e-22	up
DIAPH3	3.7229	1.8814	114.798	7.09e-24	2.67e-22	up
P2RY12	-2.39671	-1.47064	114.717	7.32e-24	2.75e-22	down
INS-IGF2	-4.0986	0.666876	114.703	7.37e-24	2.77e-22	down
MRPL53	1.04254	1.40321	114.277	8.71e-24	3.27e-22	up
YEATS2	1.08182	3.79539	114.19	9.02e-24	3.38e-22	up
SPRYD4	-1.27115	5.91543	114.106	9.33e-24	3.48e-22	down
DNAH14	1.30838	2.56745	113.698	1.1e-23	4.09e-22	up
FOXK1	1.25838	4.16324	113.596	1.14e-23	4.25e-22	up
LINC00907	-2.85431	-1.3216	113.355	1.26e-23	4.67e-22	down
PTGS2	-2.42622	0.492802	113.158	1.36e-23	5.04e-22	down
KIAA1522	1.54331	6.00353	113.111	1.39e-23	5.1e-22	up
KLF10	-1.40811	5.75011	113.089	1.4e-23	5.14e-22	down
HELLS	2.47678	2.71601	112.787	1.58e-23	5.79e-22	up
CYP2C8	-2.63532	8.74914	112.724	1.62e-23	5.93e-22	down
PGM1	-1.19936	7.45791	112.391	1.85e-23	6.75e-22	down
ANKRD55	-2.20839	-0.391041	112.336	1.89e-23	6.89e-22	down
SCIMP	-1.64119	1.37973	112.238	1.96e-23	7.15e-22	down
MMUT	-1.28852	6.88906	112.05	2.12e-23	7.68e-22	down
MMP11	3.81084	3.94099	111.893	2.26e-23	8.15e-22	up
MSRA	-1.34894	4.89788	111.753	2.38e-23	8.6e-22	down
EPHB1	-2.02612	0.0386599	111.701	2.43e-23	8.74e-22	down
OIP5	2.28136	0.904429	111.572	2.56e-23	9.17e-22	up
NMRAL2P	6.02336	2.29277	111.502	2.64e-23	9.43e-22	up
NAA40	1.12326	3.33839	111.494	2.64e-23	9.43e-22	up
MAPT	3.02872	2.7288	111.415	2.73e-23	9.72e-22	up
GNPNAT1	-1.04853	5.34234	111.292	2.87e-23	1.02e-21	down
BACE1-AS	1.29387	0.892786	110.993	3.23e-23	1.14e-21	up
ZNF696	1.24851	2.75869	110.838	3.44e-23	1.21e-21	up
RAD51AP1	2.31364	1.77269	110.772	3.53e-23	1.24e-21	up
SDC4	-1.24003	8.69021	110.563	3.84e-23	1.35e-21	down
IRF8	-1.53815	4.10494	110.547	3.86e-23	1.36e-21	down
TRAF2	1.19921	4.58152	110.538	3.87e-23	1.36e-21	up
CAMK4	-1.7007	0.485896	110.492	3.95e-23	1.38e-21	down
SCRIB	1.35548	6.42293	110.365	4.15e-23	1.45e-21	up
FLAD1	1.06044	5.59354	110.294	4.27e-23	1.49e-21	up
RUSC1-AS1	1.8695	2.25378	110.248	4.35e-23	1.51e-21	up
HOTTIP	7.22255	0.406769	110.25	4.35e-23	1.51e-21	up
ACSM3	-1.9958	4.98575	110.231	4.39e-23	1.52e-21	down
CAT	-1.3805	8.57801	110.004	4.8e-23	1.65e-21	down
NAT2	-2.90203	3.53728	109.994	4.82e-23	1.66e-21	down
SAPCD1	2.8608	-1.20806	109.881	5.04e-23	1.73e-21	up
ZNF707	1.03799	2.92791	109.638	5.56e-23	1.91e-21	up
CTBS	-1.02049	4.61573	109.573	5.7e-23	1.95e-21	down
PRPF3	1.0338	4.88168	109.558	5.74e-23	1.96e-21	up
UBE2S	1.99903	3.79707	109.417	6.08e-23	2.08e-21	up
DBT	-1.06058	5.11377	109.28	6.41e-23	2.19e-21	down
TRIM65	1.08833	3.70554	109.272	6.44e-23	2.19e-21	up
TMEM106C	1.52946	5.84919	109.25	6.49e-23	2.21e-21	up
TSSK6	1.43671	0.813379	109.209	6.6e-23	2.24e-21	up
CHEK1	1.69518	2.77539	109.017	7.13e-23	2.41e-21	up
GPRIN1	2.6417	1.80105	108.816	7.73e-23	2.6e-21	up
C8orf33	1.31575	5.57673	108.748	7.94e-23	2.67e-21	up
SMG9	1.20383	4.26502	108.665	8.21e-23	2.75e-21	up
BLM	2.48995	1.54305	108.652	8.26e-23	2.76e-21	up
TRMT61A-DT	2.17755	-0.478932	108.64	8.29e-23	2.77e-21	up
FBXL19	1.106	2.90876	108.494	8.8e-23	2.94e-21	up
RAB24	1.10638	2.98078	108.483	8.84e-23	2.94e-21	up
NECAB3	1.52204	5.29345	108.405	9.12e-23	3.02e-21	up
PMS2P3	1.14418	0.490706	108.403	9.12e-23	3.02e-21	up
PBLD	-1.71988	6.73484	108.149	1.01e-22	3.35e-21	down
ALDH6A1	-1.70044	7.90621	108.051	1.05e-22	3.47e-21	down
SOWAHC	-1.12745	5.29907	107.869	1.13e-22	3.72e-21	down
MLYCD	-1.22129	4.83553	107.821	1.15e-22	3.79e-21	down
NDOR1	1.04779	2.88119	107.722	1.2e-22	3.94e-21	up
ACLY	1.09048	6.4059	107.341	1.4e-22	4.57e-21	up
HAGLR	6.23133	2.40748	107.223	1.47e-22	4.8e-21	up
HROB	1.96136	1.42342	107.081	1.55e-22	5.06e-21	up
KIFC2	1.99127	3.43302	107.078	1.56e-22	5.06e-21	up
TCF3	1.07786	4.90044	106.935	1.65e-22	5.35e-21	up
NPY1R	-2.35887	1.82845	106.742	1.78e-22	5.78e-21	down
ACSL1	-1.7817	9.27661	106.71	1.81e-22	5.85e-21	down
KRT16P1	-3.89805	-2.25978	106.635	1.86e-22	6.02e-21	down
AHSA2P	1.39793	4.21583	106.611	1.88e-22	6.06e-21	up
GNA14	-1.73597	1.22642	106.539	1.93e-22	6.23e-21	down
LIG1	1.17381	4.71357	106.322	2.11e-22	6.78e-21	up
MT1P3	-3.37571	-2.53371	106.249	2.17e-22	6.98e-21	down
LOXL2	1.66212	3.6971	106.143	2.27e-22	7.27e-21	up
ARL5B	-1.00487	5.48618	106.137	2.27e-22	7.27e-21	down
MAT1A	-1.76186	9.96012	106.105	2.3e-22	7.36e-21	down
ZNF605	1.15648	3.06486	105.956	2.45e-22	7.79e-21	up
KLRF1	-1.76839	-1.30015	105.899	2.5e-22	7.95e-21	down
PLPBP	-1.04762	5.48263	105.894	2.51e-22	7.95e-21	down
ZCCHC24	-1.0536	5.25392	105.77	2.64e-22	8.35e-21	down
LIN9	1.59506	1.8732	105.763	2.65e-22	8.36e-21	up
CBX2	2.72565	2.17293	105.683	2.73e-22	8.61e-21	up
MILIP	2.97019	1.17255	105.615	2.81e-22	8.84e-21	up
EMC3-AS1	2.24562	-0.141736	105.599	2.83e-22	8.88e-21	up
ZSCAN9	1.0407	2.63087	105.505	2.94e-22	9.2e-21	up
MT-ND4	-1.25363	13.7432	105.488	2.96e-22	9.24e-21	down
IQCE	1.19354	3.70031	105.397	3.07e-22	9.56e-21	up
IRAK1	1.34223	6.70108	105.39	3.08e-22	9.58e-21	up
NUDT1	1.84083	3.18981	105.315	3.17e-22	9.86e-21	up
CKS1B	1.27355	4.4361	105.284	3.21e-22	9.96e-21	up
SUCO	1.16159	5.00657	105.259	3.24e-22	1.01e-20	up
RFX5	1.20482	4.91088	105.143	3.4e-22	1.05e-20	up
MASP1	-1.55887	6.94244	104.941	3.69e-22	1.14e-20	down
SIX1	4.87704	0.0503267	104.85	3.83e-22	1.18e-20	up
CDCA4	1.43535	2.50451	104.795	3.91e-22	1.2e-20	up
RBMS3	-1.50115	1.97212	104.757	3.97e-22	1.22e-20	down
ZNF252P-AS1	2.20439	-1.57194	104.684	4.09e-22	1.25e-20	up
MSH5	2.28563	0.932766	104.653	4.14e-22	1.27e-20	up
ADAM15	1.35701	6.19573	104.64	4.17e-22	1.27e-20	up
MCM4	1.65225	5.34928	104.634	4.18e-22	1.27e-20	up
NUDT10	-2.94171	-2.1027	104.599	4.24e-22	1.29e-20	down
POLG2	1.03333	2.57262	104.596	4.24e-22	1.29e-20	up
DLC1	-1.22515	5.06104	104.584	4.26e-22	1.29e-20	down
MMRN1	-1.92844	1.80289	104.547	4.33e-22	1.31e-20	down
TERT	8.71862	2.48283	104.524	4.37e-22	1.32e-20	up
DTYMK	1.3533	4.54351	104.51	4.39e-22	1.32e-20	up
ACYP1	1.16205	1.23923	104.481	4.44e-22	1.34e-20	up
LAMA4	1.55394	4.45249	104.435	4.53e-22	1.36e-20	up
TP73	3.46455	1.49373	104.389	4.61e-22	1.38e-20	up
KPNA2	1.46327	5.6568	104.387	4.62e-22	1.38e-20	up
GNAZ	3.66131	3.34635	104.206	4.97e-22	1.48e-20	up
TLR4	-1.45027	2.98516	104.173	5.03e-22	1.5e-20	down
DEPDC1B	3.23451	2.2106	104.133	5.12e-22	1.52e-20	up
NR4A3	-2.18156	2.18554	104.075	5.24e-22	1.55e-20	down
SCGB3A1	-2.16277	-0.963899	104.02	5.36e-22	1.58e-20	down
ZNF789	1.08304	2.30468	103.965	5.48e-22	1.62e-20	up
MAP3K9	1.35117	2.42508	103.932	5.55e-22	1.64e-20	up
PLIN2	-1.62551	8.52607	103.817	5.82e-22	1.71e-20	down
ZNF74	1.04045	2.77439	103.563	6.45e-22	1.89e-20	up
CNIH4	1.12649	5.01778	103.406	6.87e-22	2.02e-20	up
TLCD3B	3.9441	-1.89841	103.394	6.91e-22	2.02e-20	up
FANCE	1.69861	1.73524	103.328	7.09e-22	2.07e-20	up
NIHCOLE	7.29758	-0.997389	103.197	7.49e-22	2.18e-20	up
FAM111B	2.65212	2.67916	103.118	7.73e-22	2.24e-20	up
CYP4V2	-1.39213	6.59203	103.046	7.96e-22	2.31e-20	down
KNTC1	1.96886	3.4223	103.012	8.07e-22	2.33e-20	up
LINC02475	6.43757	-0.825824	102.999	8.11e-22	2.34e-20	up
LRIG2-DT	-1.4383	-1.50717	102.987	8.15e-22	2.35e-20	down
SNRPE	1.22555	5.64067	102.981	8.17e-22	2.35e-20	up
COL9A1	3.82449	-0.836515	102.938	8.31e-22	2.39e-20	up
ARHGAP33	1.59433	2.36463	102.893	8.46e-22	2.43e-20	up
SERPINE1	-2.18004	7.50529	102.845	8.64e-22	2.48e-20	down
COA6	1.31462	4.89581	102.811	8.75e-22	2.5e-20	up
TENT5A	-1.37793	4.78628	102.755	8.96e-22	2.56e-20	down
SNORD104	2.78569	0.979533	102.631	9.42e-22	2.68e-20	up
KLC2	1.17335	3.63502	102.579	9.62e-22	2.74e-20	up
DUSP1	-1.6349	7.95199	102.204	1.12e-21	3.17e-20	down
ARHGEF11	1.18523	5.55446	102.201	1.12e-21	3.17e-20	up
LPA	-2.29666	5.1286	102.099	1.17e-21	3.3e-20	down
KLF11	-1.18776	4.94375	102.037	1.2e-21	3.38e-20	down
ZIC5	6.61707	0.852354	101.849	1.3e-21	3.64e-20	up
LHX4	2.55778	-0.304444	101.72	1.36e-21	3.82e-20	up
ASB16	2.10966	-0.295724	101.635	1.41e-21	3.95e-20	up
HIVEP1	-1.11411	4.02638	101.568	1.45e-21	4.05e-20	down
FBF1	1.47325	1.37856	101.523	1.48e-21	4.12e-20	up
SSR2	1.23776	7.9136	101.508	1.49e-21	4.14e-20	up
SLC9B2	-1.39457	4.70696	101.484	1.5e-21	4.18e-20	down
AQP3	-1.51591	5.97225	101.383	1.57e-21	4.35e-20	down
TSEN54	1.07968	4.58755	101.293	1.62e-21	4.5e-20	up
CPED1	-1.97182	3.96019	101.282	1.63e-21	4.52e-20	down
PRAM1	-1.51782	0.315737	101.196	1.69e-21	4.67e-20	down
HMGCL	-1.24687	7.34508	101.153	1.72e-21	4.74e-20	down
EPB41L4B	-1.52728	5.79409	101.068	1.78e-21	4.91e-20	down
CCDC34	1.74067	3.33214	101.048	1.79e-21	4.94e-20	up
SNRPB	1.1914	6.97083	101.006	1.83e-21	5.01e-20	up
PLOD3	1.06787	6.85954	100.965	1.86e-21	5.09e-20	up
INTS8	1.01238	4.35694	100.952	1.87e-21	5.11e-20	up
CYP4A11	-2.19385	8.68567	100.935	1.88e-21	5.15e-20	down
KRTCAP2	1.20923	4.81043	100.916	1.89e-21	5.18e-20	up
ZNF775	1.70895	3.98829	100.883	1.92e-21	5.24e-20	up
MCM7	1.5147	6.22315	100.634	2.12e-21	5.78e-20	up
COL25A1	-2.61227	-1.23182	100.557	2.19e-21	5.96e-20	down
ZBTB12	1.93463	1.48758	100.387	2.35e-21	6.37e-20	up
PTGES2-AS1	3.4981	-2.30659	100.325	2.41e-21	6.53e-20	up
ZKSCAN3	1.46869	2.75791	100.255	2.48e-21	6.71e-20	up
ZSCAN2	1.03846	2.91678	100.228	2.51e-21	6.76e-20	up
PITPNM3	-2.49697	0.720356	100.23	2.51e-21	6.76e-20	down
B4GALNT1	4.25195	2.74074	100.051	2.7e-21	7.26e-20	up
NPEPL1	1.21936	3.12021	100.04	2.71e-21	7.28e-20	up
SLC31A1	-1.00324	6.7558	100.006	2.75e-21	7.36e-20	down
CLTRN	-2.41667	2.78545	99.9768	2.78e-21	7.45e-20	down
STEAP3	-1.66948	6.95563	99.8913	2.88e-21	7.7e-20	down
FITM1	-2.02624	1.35103	99.8202	2.96e-21	7.9e-20	down
MCM5	1.44495	5.66837	99.7754	3.02e-21	8.04e-20	up
OSBPL3	1.7998	2.88311	99.697	3.12e-21	8.29e-20	up
CACYBP	1.0896	5.59594	99.6206	3.21e-21	8.54e-20	up
KRT8P12	1.28297	2.14159	99.6107	3.23e-21	8.56e-20	up
FAM13A	-1.83834	4.46007	99.6084	3.23e-21	8.57e-20	down
KLF6	-1.29853	7.05173	99.4779	3.41e-21	9.02e-20	down
PAMR1	-1.92698	2.1003	99.4693	3.42e-21	9.04e-20	down
H2AZ1	1.20518	6.42119	99.4224	3.49e-21	9.2e-20	up
VMO1	-1.38326	1.64118	99.4039	3.51e-21	9.26e-20	down
KIF24	1.92948	1.03625	99.3251	3.63e-21	9.55e-20	up
PSMC3IP	1.64926	0.706862	99.3082	3.65e-21	9.6e-20	up
ZC3H3	1.1654	4.96701	99.2751	3.7e-21	9.72e-20	up
BCAN	4.61697	1.5129	99.2638	3.72e-21	9.77e-20	up
RHOB	-1.42283	9.12297	99.2347	3.76e-21	9.86e-20	down
ATAD5	1.69021	1.43052	99.172	3.86e-21	1.01e-19	up
JDP2	-1.16213	3.40435	99.162	3.88e-21	1.01e-19	down
NSUN6	-1.08801	4.5332	99.1536	3.89e-21	1.01e-19	down
PPP1R3B	-1.62107	6.53182	99.1203	3.95e-21	1.03e-19	down
ALDH8A1	-1.87002	6.62257	99.1055	3.97e-21	1.03e-19	down
TMEM262	1.19255	-0.545761	99.0342	4.09e-21	1.06e-19	up
TJP2	-1.00563	5.91896	98.9581	4.22e-21	1.09e-19	down
GPSM2	1.63829	2.1504	98.9047	4.31e-21	1.11e-19	up
ALB	-1.78993	15.9177	98.8792	4.35e-21	1.12e-19	down
RNFT2	2.72566	0.771169	98.8428	4.42e-21	1.14e-19	up
NCAPD2	1.45603	4.65669	98.8037	4.49e-21	1.16e-19	up
SUZ12P1	1.24426	1.5715	98.7677	4.56e-21	1.17e-19	up
ENAH	1.59547	6.00346	98.3655	5.38e-21	1.38e-19	up
NOTCH3	2.08051	5.29198	98.3174	5.49e-21	1.41e-19	up
MSH5-SAPCD1	1.83037	-0.330047	98.2739	5.58e-21	1.43e-19	up
CBX8	1.25001	3.3285	98.2555	5.62e-21	1.44e-19	up
TGM3	5.40025	4.13896	98.2459	5.65e-21	1.44e-19	up
ROBO1	2.94582	5.87941	98.2033	5.75e-21	1.46e-19	up
FGF23	-3.55381	-2.25572	98.1893	5.78e-21	1.47e-19	down
AMHR2	-2.95806	-2.11137	98.0146	6.21e-21	1.57e-19	down
BDH2	-1.27107	4.61559	97.9802	6.3e-21	1.59e-19	down
CD160	-1.648	-0.691684	97.897	6.52e-21	1.65e-19	down
TPX2	2.1451	4.64475	97.8749	6.58e-21	1.66e-19	up
IL3RA	1.30522	2.55644	97.6518	7.21e-21	1.81e-19	up
ASB16-AS1	1.01546	2.45077	97.645	7.23e-21	1.81e-19	up
GABRQ	4.50823	-1.46076	97.616	7.31e-21	1.83e-19	up
HSF4	1.83827	3.13093	97.5849	7.41e-21	1.86e-19	up
NT5DC2	2.67428	4.46926	97.5352	7.57e-21	1.89e-19	up
ANKS3	1.10017	3.30767	97.4712	7.76e-21	1.94e-19	up
SLC38A6	1.21846	2.96415	97.4105	7.96e-21	1.98e-19	up
CD5L	-3.00268	4.36207	97.2566	8.49e-21	2.11e-19	down
GARS1-DT	1.14776	3.29817	97.2207	8.6e-21	2.13e-19	up
CRNDE	3.42358	1.58708	97.1091	9.01e-21	2.23e-19	up
PLPPR2	1.22083	4.65711	97.104	9.02e-21	2.23e-19	up
TMC7	2.19714	1.0216	97.0743	9.14e-21	2.26e-19	up
DVL2	1.02014	4.08916	97.0636	9.18e-21	2.27e-19	up
CYP2B6	-2.57723	7.44349	97.044	9.26e-21	2.28e-19	down
BHLHE40	-1.35265	7.23151	97.0086	9.39e-21	2.31e-19	down
TEX19	4.69337	-2.06841	96.9327	9.68e-21	2.38e-19	up
ADK	-1.07383	5.61936	96.6753	1.08e-20	2.64e-19	down
TUBG1	1.12063	4.98998	96.6216	1.1e-20	2.7e-19	up
SYT10	-3.08179	-3.5131	96.5698	1.12e-20	2.75e-19	down
COL4A1	1.81559	7.51654	96.5478	1.13e-20	2.77e-19	up
EDNRB	-1.39994	4.5093	96.5107	1.15e-20	2.81e-19	down
IGF2BP1	7.00173	3.6642	96.3714	1.22e-20	2.97e-19	up
HOXD9	4.61894	0.789188	96.1752	1.32e-20	3.21e-19	up
GBAP1	1.80107	0.685207	96.1219	1.35e-20	3.28e-19	up
ERFE	2.68481	0.372968	96.0269	1.41e-20	3.4e-19	up
HSP90AB1	1.00402	9.81596	95.8776	1.5e-20	3.61e-19	up
DNAJC6	2.62063	2.0742	95.7684	1.56e-20	3.76e-19	up
CIP2A	2.20473	1.50981	95.694	1.61e-20	3.87e-19	up
FOXS1	2.85341	1.07254	95.6079	1.67e-20	4e-19	up
ZNF767P	1.06845	2.05471	95.5744	1.69e-20	4.05e-19	up
JARID2-DT	2.22152	-1.46192	95.5201	1.73e-20	4.14e-19	up
CENPO	1.59625	2.49661	95.4961	1.75e-20	4.18e-19	up
PDE7B	-1.64416	1.65628	95.48	1.76e-20	4.2e-19	down
HSF2BP	2.13895	-1.42308	95.4728	1.77e-20	4.21e-19	up
CBR4	-1.13366	4.92464	95.4467	1.79e-20	4.25e-19	down
CENPP	1.13804	1.33776	95.4452	1.79e-20	4.25e-19	up
MIR4435-2HG	1.88617	3.85554	95.2397	1.95e-20	4.62e-19	up
DNMT3A	1.33854	4.42669	95.1751	2e-20	4.74e-19	up
TMEM220	-1.45017	5.4175	95.0722	2.09e-20	4.94e-19	down
DUXAP10	3.96218	-1.61573	95.0668	2.09e-20	4.94e-19	up
NXPH4	5.67136	2.37844	95.0258	2.13e-20	5.02e-19	up
POU2F1-DT	2.3458	-2.1851	94.9246	2.22e-20	5.22e-19	up
RASGRF2	1.91735	2.50711	94.8827	2.25e-20	5.31e-19	up
SOGA1	1.52618	3.89695	94.8159	2.32e-20	5.45e-19	up
RAB11FIP4	1.87025	5.04172	94.8141	2.32e-20	5.46e-19	up
FAM200C	1.27989	1.40034	94.5962	2.54e-20	5.94e-19	up
TMCO1-AS1	2.02141	-1.78566	94.5241	2.61e-20	6.11e-19	up
VSIG4	-1.88621	3.3125	94.4434	2.71e-20	6.3e-19	down
MTATP6P1	-1.32624	9.42324	94.3089	2.86e-20	6.64e-19	down
NOCT	-1.7375	2.7409	94.3074	2.86e-20	6.64e-19	down
WAPL-DT	1.50669	-0.598264	94.2367	2.94e-20	6.82e-19	up
GPAA1	1.45269	7.69232	94.1976	2.99e-20	6.92e-19	up
PPP2R3B	1.08553	3.06004	93.8646	3.43e-20	7.91e-19	up
CENPJ	1.29737	2.1952	93.8143	3.51e-20	8.07e-19	up
LINC02202	2.69155	-2.05652	93.7542	3.59e-20	8.26e-19	up
SNHG20	1.21626	1.7589	93.7062	3.67e-20	8.42e-19	up
CD300E	-1.67748	0.0670724	93.68	3.71e-20	8.5e-19	down
ALKBH6	1.25566	1.32771	93.6286	3.79e-20	8.66e-19	up
RMDN2	-1.10695	3.32275	93.5952	3.84e-20	8.77e-19	down
RBM3	1.00599	6.75654	93.5898	3.85e-20	8.78e-19	up
TRIM59	1.9713	0.908441	93.5782	3.87e-20	8.82e-19	up
ASS1P1	-1.82308	0.357134	93.5588	3.9e-20	8.88e-19	down
SPSB4	-2.65487	-2.28034	93.5093	3.98e-20	9.05e-19	down
DUXAP9	3.75477	-1.70711	93.4596	4.06e-20	9.23e-19	up
EME2	1.24509	2.66074	93.4339	4.1e-20	9.32e-19	up
CCDC137	1.05046	4.30469	93.4142	4.14e-20	9.39e-19	up
CFAP251	-1.56864	0.067434	93.3893	4.18e-20	9.47e-19	down
OTUB2	1.61104	1.13833	93.3419	4.26e-20	9.65e-19	up
GAS5	1.92837	6.70709	93.294	4.35e-20	9.84e-19	up
GINS3	1.45467	1.66883	93.2413	4.45e-20	1e-18	up
C4orf46	1.20459	1.67315	93.221	4.48e-20	1.01e-18	up
CXCR2	-2.23824	-1.17529	93.197	4.53e-20	1.02e-18	down
CNDP1	-3.23021	3.91857	93.1752	4.57e-20	1.03e-18	down
MAG	-2.85812	-2.54391	93.046	4.82e-20	1.08e-18	down
LY6H	4.28824	-0.790783	93.0423	4.83e-20	1.08e-18	up
SUGT1-DT	1.74595	-1.38139	93.0407	4.83e-20	1.08e-18	up
FANCB	2.26787	-1.24266	93.0397	4.83e-20	1.08e-18	up
DSTNP2	1.1614	1.45606	92.8581	5.21e-20	1.16e-18	up
ATAD2	1.74626	5.38098	92.7931	5.36e-20	1.2e-18	up
EPS8L3	4.94669	3.94058	92.7856	5.38e-20	1.2e-18	up
TCF15	2.33509	-0.628446	92.6933	5.58e-20	1.24e-18	up
ENGASE	1.03028	4.24221	92.6582	5.66e-20	1.26e-18	up
ARL16	1.21964	4.21679	92.6373	5.71e-20	1.27e-18	up
ACAD11	-1.66851	1.13288	92.6005	5.8e-20	1.29e-18	down
MTHFD1L	1.5463	3.36373	92.5775	5.85e-20	1.3e-18	up
SPATC1L	2.93545	2.28437	92.5555	5.91e-20	1.31e-18	up
AKR1C3	1.63818	8.3428	92.3909	6.33e-20	1.4e-18	up
ST8SIA6	-2.41008	-2.16322	92.3123	6.54e-20	1.44e-18	down
GPR19	2.54476	-1.11347	92.1463	7e-20	1.54e-18	up
HOXD8	3.12493	-0.12432	92.0462	7.3e-20	1.6e-18	up
SIGLEC16	-1.62755	-0.756947	92.0299	7.35e-20	1.61e-18	down
FBP1	-1.98693	8.3449	91.9887	7.48e-20	1.64e-18	down
NSD2	1.15475	4.88479	91.9154	7.71e-20	1.69e-18	up
CLSPN	2.8341	0.70116	91.8695	7.86e-20	1.72e-18	up
ECHS1	-1.17287	9.14132	91.8551	7.9e-20	1.72e-18	down
PROS1	-1.17513	7.55092	91.848	7.93e-20	1.73e-18	down
RNF139-DT	1.50976	-0.0581274	91.6089	8.75e-20	1.9e-18	up
KRT16P3	-3.05948	-3.92503	91.4304	9.43e-20	2.05e-18	down
CPT2	-1.14758	5.9792	91.3752	9.65e-20	2.09e-18	down
MCC	-1.69813	3.97817	91.2589	1.01e-19	2.2e-18	down
RXFP1	-1.75229	-1.07749	91.0972	1.08e-19	2.34e-18	down
EBF1	2.1723	1.73596	91.0476	1.11e-19	2.39e-18	up
CASTOR3P	1.5929	2.65349	90.9782	1.14e-19	2.45e-18	up
DUSP9	5.04703	4.50773	90.9239	1.17e-19	2.5e-18	up
CD200	1.90249	1.49722	90.7612	1.25e-19	2.67e-18	up
HHIP	-3.28872	1.99066	90.7198	1.27e-19	2.71e-18	down
HAMP	-3.57617	6.96984	90.6709	1.29e-19	2.77e-18	down
ASS1P11	-2.70175	-1.78133	90.4916	1.39e-19	2.97e-18	down
PPT2-EGFL8	1.13233	-0.472361	90.4236	1.43e-19	3.05e-18	up
ESR1	-2.43199	3.57405	90.2809	1.52e-19	3.23e-18	down
MROH1	1.35506	5.16667	90.2413	1.55e-19	3.28e-18	up
ID1	-1.79301	4.90044	90.1438	1.61e-19	3.41e-18	down
GIHCG	1.68263	1.091	90.0736	1.66e-19	3.51e-18	up
PLAC8	-2.28695	1.54834	90.0376	1.69e-19	3.56e-18	down
SLC7A6	1.87219	1.78516	89.917	1.77e-19	3.74e-18	up
PMFBP1	2.78267	-0.116019	89.8606	1.81e-19	3.82e-18	up
ASPA	-1.88743	1.89594	89.8559	1.82e-19	3.82e-18	down
FAM222A	1.77972	3.68032	89.7973	1.86e-19	3.92e-18	up
STX1A	1.58966	1.00941	89.7869	1.87e-19	3.93e-18	up
MAFG	1.33886	4.15594	89.7068	1.93e-19	4.06e-18	up
CCNE1	4.05119	2.75226	89.6914	1.95e-19	4.08e-18	up
SH3PXD2B	1.33718	3.57673	89.6353	1.99e-19	4.17e-18	up
LINC01138	1.58814	1.78583	89.5751	2.04e-19	4.27e-18	up
TOB2P1	2.53494	-0.757053	89.5626	2.05e-19	4.28e-18	up
FAM72C	3.14549	-1.87973	89.5621	2.05e-19	4.28e-18	up
THEM5	1.78974	1.60569	89.4168	2.18e-19	4.54e-18	up
CTHRC1	4.00844	2.70453	89.3532	2.24e-19	4.66e-18	up
CCDC18-AS1	1.41424	2.01364	89.3389	2.25e-19	4.67e-18	up
PHF19	1.46335	3.39548	89.1584	2.43e-19	5.04e-18	up
PYGB	1.45277	6.10152	89.0528	2.54e-19	5.26e-18	up
SMPD3	-1.90501	1.37356	89.018	2.58e-19	5.33e-18	down
KBTBD11	-2.30398	2.85489	88.9867	2.61e-19	5.4e-18	down
MTX1P1	1.99946	0.985038	88.9757	2.62e-19	5.41e-18	up
ARHGAP39	1.57647	1.9078	88.9575	2.64e-19	5.45e-18	up
PIM1	-1.34348	5.37505	88.9344	2.67e-19	5.5e-18	down
MS4A7	-1.46439	3.90581	88.8733	2.74e-19	5.64e-18	down
EPHX2	-1.47418	7.01793	88.7787	2.85e-19	5.85e-18	down
C20orf96	1.05478	2.15975	88.7614	2.87e-19	5.88e-18	up
NDRG3	1.01875	4.41743	88.7536	2.88e-19	5.89e-18	up
ZSCAN16	1.1647	1.73138	88.4702	3.24e-19	6.61e-18	up
TRIM71	8.47028	2.83694	88.4513	3.27e-19	6.66e-18	up
SLC41A2	-1.33025	5.67667	88.4402	3.29e-19	6.69e-18	down
LAMC1	1.4146	6.95813	88.4223	3.31e-19	6.72e-18	up
MAGEA1	9.03849	2.88945	88.4242	3.31e-19	6.72e-18	up
HMGB2	1.41975	5.29628	88.2596	3.54e-19	7.18e-18	up
MESP1	2.01891	1.34588	87.9825	3.98e-19	8.04e-18	up
B3GNTL1	1.51123	2.40462	87.9634	4.01e-19	8.1e-18	up
SMUG1P1	-3.28739	-0.352499	87.9644	4.01e-19	8.1e-18	down
DDIAS	1.60947	0.956442	87.9464	4.04e-19	8.14e-18	up
DSE	-1.39164	2.84052	87.9353	4.06e-19	8.17e-18	down
LINC00685	2.17589	-1.5469	87.8433	4.22e-19	8.48e-18	up
SARDH	-1.44093	6.83991	87.7776	4.34e-19	8.71e-18	down
PDE2A	-1.46024	3.24306	87.6758	4.52e-19	9.08e-18	down
CXCR1	-2.22721	-1.12679	87.6689	4.53e-19	9.09e-18	down
WEE1	-1.12969	5.03305	87.4875	4.89e-19	9.8e-18	down
AXL	-1.34206	3.57629	87.4565	4.96e-19	9.92e-18	down
POLE2	1.6573	1.98446	87.2139	5.49e-19	1.1e-17	up
ASS1	-1.71276	9.9754	87.2061	5.51e-19	1.1e-17	down
GOLGA8B	1.66884	4.06617	87.171	5.59e-19	1.11e-17	up
MT-CYB	-1.19406	12.9519	87.0287	5.93e-19	1.18e-17	down
RCL1	-1.41467	5.16622	86.9616	6.11e-19	1.21e-17	down
PCNA	1.10065	5.86652	86.9453	6.14e-19	1.22e-17	up
MAN1A1	-1.13806	7.27962	86.932	6.18e-19	1.22e-17	down
LINC00205	1.59442	0.644466	86.8908	6.29e-19	1.24e-17	up
G6PD	2.6369	5.21486	86.8095	6.51e-19	1.28e-17	up
TESMIN	2.34	1.16714	86.7752	6.6e-19	1.3e-17	up
RPS6KL1	2.06437	2.25226	86.7709	6.61e-19	1.3e-17	up
NEU1	1.1994	6.77804	86.7508	6.67e-19	1.31e-17	up
CFI	-1.33067	8.65745	86.7407	6.69e-19	1.31e-17	down
MAP3K9-DT	2.07332	-0.723991	86.7329	6.72e-19	1.32e-17	up
TMPO-AS1	1.67992	1.67815	86.7203	6.75e-19	1.32e-17	up
N4BP3	2.02311	0.7799	86.7144	6.77e-19	1.32e-17	up
PTP4A3	2.58887	4.60851	86.6515	6.96e-19	1.36e-17	up
CEP152	1.42193	1.21411	86.4987	7.41e-19	1.44e-17	up
DLG5-AS1	2.38055	-0.677043	86.4617	7.53e-19	1.46e-17	up
GLUD1P3	1.19604	-0.782556	86.4126	7.68e-19	1.49e-17	up
ZGRF1	1.41536	0.966663	86.3561	7.87e-19	1.53e-17	up
PAQR4	2.03985	2.62758	86.3377	7.93e-19	1.54e-17	up
SAC3D1	1.31948	3.83082	86.3095	8.02e-19	1.55e-17	up
CSGALNACT2-DT	1.66035	-1.97165	86.2297	8.3e-19	1.6e-17	up
MT2A	-2.41833	9.56279	86.2178	8.35e-19	1.61e-17	down
MYO1B	-1.10888	7.87937	86.0537	8.94e-19	1.72e-17	down
SLC50A1	1.26701	6.1639	86.0283	9.03e-19	1.73e-17	up
DGKI	2.32802	-1.00204	86.0105	9.1e-19	1.74e-17	up
SUCLG2	-1.02008	7.06344	85.931	9.41e-19	1.8e-17	down
C20orf204	5.11663	2.40735	85.9272	9.43e-19	1.8e-17	up
GRAMD1C	-1.54393	3.42254	85.6385	1.06e-18	2.03e-17	down
GCH1	-1.48215	5.41262	85.6214	1.07e-18	2.04e-17	down
LINC02476	7.78966	-0.164077	85.609	1.08e-18	2.05e-17	up
GTPBP2	1.00642	4.91628	85.6063	1.08e-18	2.05e-17	up
NMB	2.19709	2.04049	85.5399	1.11e-18	2.1e-17	up
PODXL	1.62244	5.08106	85.517	1.12e-18	2.12e-17	up
C11orf54	-1.11514	6.53722	85.3522	1.2e-18	2.27e-17	down
CYP4A22	-2.12398	6.78812	85.3423	1.21e-18	2.28e-17	down
LINC00355	7.2906	-1.01235	85.2965	1.23e-18	2.32e-17	up
SLC26A2	1.25064	3.01423	85.0415	1.37e-18	2.58e-17	up
PNPLA7	-1.34194	3.50558	85.0178	1.38e-18	2.6e-17	down
TDRKH-AS1	1.8313	-1.56279	85.0045	1.39e-18	2.61e-17	up
ADAMTS1	-1.53977	4.79649	85.0037	1.39e-18	2.61e-17	down
MT-ND1	-1.12277	12.2851	84.9648	1.41e-18	2.65e-17	down
PABPC1L	1.74225	4.25845	84.8559	1.48e-18	2.77e-17	up
KNSTRN	1.00944	3.32286	84.8438	1.49e-18	2.78e-17	up
RPH3AL-AS1	-1.75269	-1.53349	84.8433	1.49e-18	2.78e-17	down
TLCD1	1.66189	3.51096	84.8362	1.49e-18	2.79e-17	up
TMEM81	1.07346	1.61347	84.8235	1.5e-18	2.8e-17	up
FOXD2-AS1	2.13755	1.67678	84.7824	1.53e-18	2.84e-17	up
CCDC163	1.46676	0.99845	84.6857	1.59e-18	2.96e-17	up
STARD5	-1.4619	2.45744	84.6766	1.6e-18	2.97e-17	down
SP6	3.1642	0.314928	84.6147	1.64e-18	3.04e-17	up
CCNE2	2.14426	0.966253	84.5603	1.68e-18	3.11e-17	up
PXDNL	2.89838	-0.750508	84.5537	1.68e-18	3.11e-17	up
C1S	-1.29598	11.0039	84.479	1.73e-18	3.21e-17	down
JCAD	1.7911	4.28317	84.3617	1.82e-18	3.36e-17	up
GINS2	1.81831	2.88373	84.2591	1.9e-18	3.51e-17	up
ITGA6	1.46489	5.83345	84.2187	1.94e-18	3.57e-17	up
LMNB2	1.33578	4.53004	84.1875	1.96e-18	3.61e-17	up
FAM72A	1.89182	-0.996433	84.1433	2e-18	3.67e-17	up
ADGRE1	-2.04249	-0.0793762	84.1425	2e-18	3.67e-17	down
WHRN	1.53211	2.86839	84.0841	2.05e-18	3.76e-17	up
H2AX	1.48499	4.57892	84.083	2.05e-18	3.76e-17	up
SLC22A10	-2.27029	4.81586	84.0223	2.11e-18	3.85e-17	down
ATAT1	1.12445	2.6084	83.9831	2.14e-18	3.91e-17	up
KLKB1	-1.58322	6.66786	83.7775	2.33e-18	4.26e-17	down
LINC02241	8.91993	0.566214	83.7571	2.36e-18	4.29e-17	up
SEC24B	-1.01252	5.19867	83.7543	2.36e-18	4.29e-17	down
PSMD4	1.1237	7.87159	83.746	2.36e-18	4.3e-17	up
CYB561D1	1.23755	2.2377	83.7065	2.4e-18	4.37e-17	up
FEZ1	-1.43303	2.19801	83.6923	2.42e-18	4.39e-17	down
FOXD2	2.13543	1.16017	83.6852	2.43e-18	4.4e-17	up
SBF1	1.06293	5.43805	83.5787	2.54e-18	4.59e-17	up
CSPG4P10	1.79948	-0.171432	83.5478	2.57e-18	4.65e-17	up
CFL2	-1.00916	6.13084	83.4338	2.7e-18	4.87e-17	down
CCDC28B	2.39708	2.32574	83.4263	2.71e-18	4.88e-17	up
CLN8-AS1	-1.04158	2.76057	83.2615	2.9e-18	5.22e-17	down
SIX4	3.39521	0.218471	83.2236	2.95e-18	5.3e-17	up
ASIC3	2.02868	0.476896	83.1471	3.05e-18	5.47e-17	up
JAG2	1.70882	3.37893	83.0979	3.11e-18	5.58e-17	up
YPEL2	-1.0089	4.65861	83.0777	3.14e-18	5.62e-17	down
TSLP	-2.30543	1.33102	83.0585	3.16e-18	5.66e-17	down
BCL9	1.37943	4.14793	82.943	3.32e-18	5.94e-17	up
BACH2	-1.68575	1.60973	82.9378	3.33e-18	5.94e-17	down
GAREM1	-1.28963	3.50059	82.847	3.46e-18	6.17e-17	down
C8A	-1.78768	8.04915	82.8378	3.47e-18	6.19e-17	down
GLYATL1	-2.00964	6.73224	82.821	3.5e-18	6.23e-17	down
INKA1	1.49652	0.440259	82.7188	3.65e-18	6.5e-17	up
CDC25A	2.17022	1.85615	82.6921	3.69e-18	6.56e-17	up
GUSBP11	1.863	0.129634	82.6793	3.71e-18	6.59e-17	up
FAM83H	1.50123	6.5042	82.6653	3.74e-18	6.63e-17	up
CEP72	1.39528	2.30296	82.6408	3.77e-18	6.69e-17	up
RPL23AP7	1.09204	0.532734	82.5972	3.84e-18	6.81e-17	up
EGFL6	4.01617	-1.55408	82.5908	3.85e-18	6.82e-17	up
HMGA1	1.74356	6.16653	82.5462	3.93e-18	6.95e-17	up
IQCD	2.7346	0.339745	82.5413	3.94e-18	6.95e-17	up
IDUA	1.2709	3.91048	82.523	3.97e-18	7e-17	up
HSPB1	1.68315	8.91759	82.518	3.98e-18	7.01e-17	up
MCM8	1.39212	2.83933	82.5092	3.99e-18	7.03e-17	up
FAM149A	-1.31921	4.09948	82.4833	4.04e-18	7.1e-17	down
ARIH2OS	1.09082	0.171733	82.4573	4.08e-18	7.17e-17	up
SUV39H2-DT	1.38461	-0.891879	82.4336	4.12e-18	7.23e-17	up
TPPP2	-2.07896	0.874023	82.4329	4.12e-18	7.23e-17	down
LINC00261	-1.3299	7.15273	82.3443	4.28e-18	7.5e-17	down
P4HA2	1.4796	4.94474	82.2892	4.38e-18	7.67e-17	up
COL4A2	1.67252	7.68571	82.1921	4.56e-18	7.98e-17	up
LINC01703	2.39902	-0.425226	82.1882	4.57e-18	7.98e-17	up
PSPH	1.49304	4.32943	82.1787	4.59e-18	8.01e-17	up
LINC01419	11.12	3.50603	82.1247	4.7e-18	8.19e-17	up
BRSK1	1.81302	1.16764	82.0775	4.79e-18	8.35e-17	up
ST8SIA6-AS1	5.75678	1.81104	82.0699	4.81e-18	8.37e-17	up
ACADM	-1.23467	6.747	81.9647	5.03e-18	8.73e-17	down
CRYBG2	2.60357	1.56072	81.947	5.06e-18	8.78e-17	up
SCP2	-1.33021	8.72795	81.8019	5.39e-18	9.31e-17	down
ABAT	-1.55591	8.30293	81.7294	5.56e-18	9.59e-17	down
HOXD3	3.56443	-2.9258	81.7197	5.58e-18	9.62e-17	up
CCR1	-1.48592	2.32139	81.6137	5.83e-18	1.01e-16	down
TMEM145	3.97359	-0.0392427	81.4776	6.18e-18	1.06e-16	up
SIRT7	1.06124	4.22919	81.4678	6.21e-18	1.07e-16	up
CLCN2	1.0723	2.65177	81.4284	6.31e-18	1.08e-16	up
CCL3	-1.58847	2.04674	81.4251	6.32e-18	1.08e-16	down
TYMS	1.82588	4.10695	81.3988	6.4e-18	1.1e-16	up
TEX22	2.16711	-1.23729	81.3197	6.61e-18	1.13e-16	up
PRKAR2A-AS1	1.62344	0.343259	81.3013	6.66e-18	1.14e-16	up
THUMPD3-AS1	1.1384	2.92696	81.2887	6.7e-18	1.14e-16	up
FSTL4	4.54876	1.14591	81.2165	6.91e-18	1.18e-16	up
LINC01004	1.40661	-0.305743	81.2062	6.94e-18	1.18e-16	up
CSPG5	2.55583	0.40291	81.203	6.95e-18	1.18e-16	up
MYOM2	-2.02584	1.05511	81.1744	7.03e-18	1.2e-16	down
HOXA10	5.65024	1.19452	81.1648	7.06e-18	1.2e-16	up
L3MBTL1	1.43568	1.1596	81.0986	7.26e-18	1.23e-16	up
BMS1P8	6.06304	1.70478	81.0943	7.28e-18	1.23e-16	up
ORM1	-1.80226	11.5394	80.9568	7.71e-18	1.3e-16	down
SMYD3	1.53685	2.60822	80.8003	8.24e-18	1.39e-16	up
NETO2	2.30014	1.42553	80.7047	8.58e-18	1.45e-16	up
SLC7A11	4.33188	2.75703	80.6904	8.64e-18	1.46e-16	up
B4GALT1-AS1	-1.34061	0.566202	80.6636	8.74e-18	1.47e-16	down
MAPK8IP2	3.30395	3.14939	80.6577	8.76e-18	1.48e-16	up
ARHGAP10	-1.45576	2.67489	80.6319	8.85e-18	1.49e-16	down
SLC52A2	1.43789	4.68528	80.626	8.88e-18	1.49e-16	up
INCENP	1.30417	2.97067	80.5256	9.26e-18	1.56e-16	up
ZNF687	1.02842	5.07232	80.4944	9.39e-18	1.57e-16	up
SCN4A	2.17315	0.718819	80.4869	9.42e-18	1.58e-16	up
RTKN2	2.89205	0.550262	80.4426	9.6e-18	1.61e-16	up
DNM3	1.58996	0.576832	80.4286	9.65e-18	1.62e-16	up
POU2AF3	2.7921	1.28456	80.4128	9.72e-18	1.62e-16	up
TRAF5	1.51539	2.58117	80.4049	9.75e-18	1.63e-16	up
STXBP6	1.72285	3.43241	80.3978	9.78e-18	1.63e-16	up
DSTYK	1.06398	3.3582	80.3614	9.93e-18	1.65e-16	up
C11orf96	-1.88266	4.30775	80.3587	9.95e-18	1.65e-16	down
NPM1P25	-1.29909	0.587102	80.299	1.02e-17	1.69e-16	down
PDGFA	1.99634	4.39394	80.2856	1.03e-17	1.7e-16	up
PCBP4	1.13928	4.48852	80.27	1.03e-17	1.71e-16	up
FPR1	-1.9158	1.45998	80.1844	1.07e-17	1.77e-16	down
DNMT3B	1.72867	1.3513	80.11	1.11e-17	1.83e-16	up
MELTF-AS1	2.36861	-0.202619	80.0234	1.15e-17	1.89e-16	up
CD244	-1.65429	0.204109	79.9992	1.16e-17	1.91e-16	down
ATXN7L2	1.01418	1.80699	79.9865	1.17e-17	1.92e-16	up
ISX	7.11524	2.65731	79.9815	1.17e-17	1.92e-16	up
LINC00853	2.46097	0.37053	79.7997	1.26e-17	2.07e-16	up
PDLIM1P4	-1.62567	-1.76754	79.7862	1.27e-17	2.08e-16	down
GABRE	2.88386	4.04379	79.7325	1.3e-17	2.13e-16	up
TM4SF19-AS1	1.92779	-1.75622	79.6736	1.33e-17	2.18e-16	up
EDIL3	2.79916	2.54089	79.6466	1.35e-17	2.2e-16	up
HOXD4	4.87904	-2.48877	79.5904	1.38e-17	2.25e-16	up
SIX2	6.18063	-0.017874	79.5336	1.41e-17	2.3e-16	up
ITPKA	2.61062	2.90298	79.5023	1.43e-17	2.33e-16	up
LINC01532	5.62156	-2.02973	79.4312	1.48e-17	2.4e-16	up
PVT1	2.38376	2.08489	79.3956	1.5e-17	2.43e-16	up
CYP39A1	-2.3921	4.43312	79.3675	1.52e-17	2.46e-16	down
SAPCD2	2.77673	1.46085	79.2801	1.57e-17	2.55e-16	up
C6	-1.91844	8.29322	79.1722	1.65e-17	2.66e-16	down
STRIP2	2.67057	1.00608	79.1567	1.66e-17	2.68e-16	up
KLHL17	1.00256	1.99332	79.0226	1.76e-17	2.83e-16	up
SIGLEC9	-1.38192	0.856558	78.9644	1.8e-17	2.9e-16	down
RAB3B	3.80289	3.5545	78.9658	1.8e-17	2.9e-16	up
SNHG7	1.60399	4.58953	78.9195	1.84e-17	2.95e-16	up
RPL32P3	1.07826	1.6985	78.8858	1.86e-17	2.99e-16	up
NAMPT	-1.47428	7.42788	78.8478	1.9e-17	3.03e-16	down
MRAP2	4.21164	1.88186	78.5886	2.12e-17	3.38e-16	up
LEF1-AS1	3.76527	-2.58357	78.5553	2.15e-17	3.42e-16	up
CLEC12A	-1.66027	-0.106491	78.399	2.29e-17	3.65e-16	down
RBP7	2.0425	3.34432	78.3973	2.3e-17	3.66e-16	up
MCAM	1.39268	5.56503	78.2611	2.43e-17	3.87e-16	up
TLCD4	-1.33144	6.85154	78.2473	2.45e-17	3.89e-16	down
ZNF581	1.25964	3.55001	78.1757	2.52e-17	4e-16	up
TMEM147-AS1	1.25441	1.45598	77.977	2.75e-17	4.35e-16	up
NGFR	-2.00841	3.68362	77.9434	2.79e-17	4.41e-16	down
DPF3	-1.74964	1.00126	77.9096	2.83e-17	4.47e-16	down
SFRP1	-2.42565	0.976967	77.899	2.84e-17	4.48e-16	down
TIGD7	1.20591	0.501987	77.8691	2.88e-17	4.53e-16	up
RFXANK	1.12622	4.75878	77.781	2.99e-17	4.7e-16	up
PADI4	-2.18741	-2.68143	77.7557	3.02e-17	4.75e-16	down
DNA2	1.41263	1.74266	77.7417	3.04e-17	4.77e-16	up
MAMSTR	2.06257	0.319391	77.6252	3.19e-17	5e-16	up
GALNT10	1.06241	4.13131	77.6051	3.22e-17	5.04e-16	up
FGD1	1.4193	2.71424	77.5883	3.25e-17	5.07e-16	up
COCH	4.36948	2.24288	77.5607	3.29e-17	5.13e-16	up
TLDC2	2.37534	1.25566	77.5069	3.36e-17	5.24e-16	up
PDLIM7	1.27243	4.19537	77.4621	3.43e-17	5.34e-16	up
PARLP2	-1.13939	1.7838	77.4482	3.45e-17	5.36e-16	down
ANXA2R-AS1	1.5814	0.12476	77.3621	3.58e-17	5.55e-16	up
CR1	-2.05345	0.207259	77.3162	3.65e-17	5.65e-16	down
DNMT1	1.20777	5.07441	77.3138	3.65e-17	5.65e-16	up
APOL6	-1.07874	6.74723	77.2669	3.72e-17	5.76e-16	down
LINC02806	7.78833	0.138693	77.2535	3.75e-17	5.8e-16	up
EFNA3	2.14067	1.46003	77.14	3.93e-17	6.08e-16	up
SNX25P1	2.14898	-1.20756	77.0529	4.08e-17	6.29e-16	up
ALG1L1P	3.40873	2.5621	76.9551	4.26e-17	6.55e-16	up
NPSR1-AS1	6.3973	-0.0110483	76.949	4.27e-17	6.56e-16	up
SLC8A1	-1.30906	1.67526	76.9402	4.28e-17	6.58e-16	down
PPP1R35	1.12769	3.93498	76.9335	4.3e-17	6.59e-16	up
5_8S_rRNA	-3.27935	-3.5904	76.9125	4.34e-17	6.65e-16	down
SNHG32	1.25208	5.76755	76.8905	4.38e-17	6.7e-16	up
CLN3	1.13611	5.00188	76.8192	4.51e-17	6.9e-16	up
CRIP3	2.17121	2.75781	76.7862	4.58e-17	6.99e-16	up
PRIM1	1.32546	2.88791	76.7799	4.59e-17	7e-16	up
SPIRE2	1.32848	3.98177	76.7475	4.65e-17	7.08e-16	up
PLGLB2	-1.86302	1.85937	76.7085	4.73e-17	7.2e-16	down
CPLX2	9.26686	5.80958	76.6068	4.95e-17	7.5e-16	up
CHML	1.76353	3.56789	76.5405	5.09e-17	7.71e-16	up
BOP1	1.69515	6.20004	76.54	5.09e-17	7.71e-16	up
HOGA1	-1.76034	4.58676	76.4619	5.26e-17	7.96e-16	down
HOXA11-AS	5.71417	-2.05337	76.4429	5.3e-17	8.01e-16	up
TRIM16	3.01239	3.93812	76.4417	5.31e-17	8.01e-16	up
GCDH	-1.25138	6.17236	76.4308	5.33e-17	8.04e-16	down
PRR11-AS1	2.66822	-0.94791	76.2482	5.77e-17	8.68e-16	up
TCF21	-1.7065	0.0643997	76.236	5.8e-17	8.71e-16	down
BICDL1	2.30099	3.46037	76.2272	5.82e-17	8.74e-16	up
AGTR1	-1.41153	5.28435	76.212	5.86e-17	8.79e-16	down
LEF1	3.04248	2.58361	76.1888	5.92e-17	8.87e-16	up
TTC39A	3.17616	3.33633	76.1742	5.96e-17	8.92e-16	up
SNHG4	2.42782	-0.550381	76.1592	5.99e-17	8.96e-16	up
RNF157	2.60702	3.91087	76.1466	6.03e-17	9e-16	up
TPM2	1.92482	5.31269	76.1292	6.07e-17	9.07e-16	up
MYO18B	7.16189	1.67488	76.1056	6.13e-17	9.15e-16	up
PLA2G6	1.36317	3.71626	76.084	6.19e-17	9.22e-16	up
CYTOR	2.01647	3.60415	75.9439	6.58e-17	9.77e-16	up
PRRG3	2.38931	-1.69987	75.9101	6.67e-17	9.9e-16	up
NR4A2	-1.86196	3.37579	75.8804	6.76e-17	1e-15	down
LINC00528	1.74307	0.262695	75.8024	6.98e-17	1.03e-15	up
PKN3	1.4611	3.20814	75.736	7.18e-17	1.06e-15	up
NCAPG2	1.27867	3.42915	75.7086	7.27e-17	1.07e-15	up
DPY19L1P1	1.0591	0.231761	75.6831	7.35e-17	1.08e-15	up
BGLAP	1.83149	-0.658948	75.6481	7.46e-17	1.1e-15	up
ATP6V1C1	1.04523	6.03333	75.6188	7.56e-17	1.11e-15	up
TP53I3	1.8845	4.80815	75.6189	7.56e-17	1.11e-15	up
MCM3AP-AS1	1.11838	0.29844	75.5938	7.64e-17	1.12e-15	up
DUXAP8	3.16874	0.496107	75.5718	7.71e-17	1.13e-15	up
KIAA1614	1.87533	0.816816	75.4898	7.99e-17	1.17e-15	up
F8	-1.25682	3.79278	75.4125	8.26e-17	1.21e-15	down
SLC36A1	1.06147	2.94038	75.3398	8.52e-17	1.25e-15	up
AGO2	1.05673	4.63631	75.3314	8.55e-17	1.25e-15	up
NR3C2	-1.32386	2.91311	75.1876	9.1e-17	1.32e-15	down
INKA2	1.25481	2.14266	75.1858	9.1e-17	1.32e-15	up
LINC03070	-1.61381	-1.8898	75.1439	9.27e-17	1.35e-15	down
HBB	-2.05273	4.47941	75.1432	9.28e-17	1.35e-15	down
SERPINB8	-1.43542	3.44606	75.1392	9.29e-17	1.35e-15	down
TTC36	-2.72469	4.52018	75.101	9.45e-17	1.37e-15	down
ACVR1C	-1.62242	0.785718	74.9377	1.01e-16	1.47e-15	down
SMIM14	-1.04154	7.53821	74.8318	1.06e-16	1.53e-15	down
PIMREG	3.15292	0.54521	74.8194	1.07e-16	1.54e-15	up
ZNF512B	1.00104	5.08896	74.8022	1.07e-16	1.55e-15	up
GTF2IRD1	1.15385	3.57845	74.7661	1.09e-16	1.57e-15	up
ANKRD23	1.21094	-0.778488	74.6702	1.14e-16	1.63e-15	up
SIPA1L3	1.2117	4.54179	74.6431	1.15e-16	1.65e-15	up
MAN1C1	-1.65698	4.41382	74.618	1.16e-16	1.67e-15	down
CREG2	3.16199	-1.94106	74.4616	1.24e-16	1.78e-15	up
TMEM220-AS1	-1.36063	2.38906	74.4526	1.25e-16	1.79e-15	down
LINC02882	7.99669	0.761695	74.4272	1.26e-16	1.81e-15	up
C8B	-1.52344	8.47631	74.3371	1.31e-16	1.87e-15	down
SNHG12	1.3062	2.31799	74.2925	1.34e-16	1.91e-15	up
PIAS3	1.05065	3.34979	74.2862	1.34e-16	1.91e-15	up
STAM-DT	2.26579	-2.39575	74.2842	1.34e-16	1.91e-15	up
FAM72B	2.27547	-1.21099	74.234	1.37e-16	1.95e-15	up
IL1B	-1.78888	0.493743	74.2255	1.38e-16	1.96e-15	down
IL18R1	-1.45053	2.18164	74.1493	1.42e-16	2.02e-15	down
ALDH1B1	-1.29279	7.14568	74.1401	1.43e-16	2.03e-15	down
MT1F	-2.89594	5.90683	74.0622	1.48e-16	2.09e-15	down
EBF3	2.28908	-0.216766	74.0176	1.51e-16	2.13e-15	up
GLA	1.20913	4.33331	73.8611	1.61e-16	2.27e-15	up
PTPN23-DT	1.33438	-1.07789	73.8004	1.65e-16	2.33e-15	up
SLITRK6	-2.80137	-2.00828	73.7762	1.67e-16	2.36e-15	down
SLC7A2	-1.669	7.70494	73.7595	1.68e-16	2.37e-15	down
PCSK2	-2.78684	-3.29689	73.7534	1.69e-16	2.38e-15	down
ANKRD13B	1.74121	1.06175	73.7309	1.7e-16	2.4e-15	up
UNC119B	1.20919	3.65355	73.6745	1.75e-16	2.45e-15	up
GRAMD1A	1.47105	5.31444	73.5822	1.82e-16	2.55e-15	up
EVX1	6.71019	-1.17911	73.5422	1.85e-16	2.59e-15	up
COX7B2	8.86474	2.24495	73.4699	1.91e-16	2.67e-15	up
RBL1	1.30094	2.29419	73.3266	2.03e-16	2.83e-15	up
RMI2	1.97257	2.57895	73.3103	2.04e-16	2.85e-15	up
ATP11C	-1.24428	4.76713	73.2916	2.06e-16	2.87e-15	down
SPINDOC	1.24651	2.90028	73.2629	2.09e-16	2.9e-15	up
SERPING1	-1.18353	11.2917	73.2161	2.13e-16	2.96e-15	down
IDNK	-1.13453	3.96147	73.1388	2.2e-16	3.06e-15	down
LRG1	-1.62303	9.32465	73.079	2.26e-16	3.14e-15	down
SMIM45	3.58847	-2.89994	73.0484	2.29e-16	3.18e-15	up
IGSF3	2.57965	3.66455	73.0321	2.31e-16	3.2e-15	up
FAM86JP	1.22732	0.899882	72.9928	2.34e-16	3.25e-15	up
AMD1P4	-2.57962	-0.477399	72.9931	2.35e-16	3.25e-15	down
NTAQ1	1.17394	3.06201	72.9264	2.41e-16	3.34e-15	up
KCNMB2-AS1	4.7059	0.0437333	72.9195	2.42e-16	3.35e-15	up
BSG-AS1	2.22128	0.0351894	72.848	2.5e-16	3.44e-15	up
GBA3	-2.22838	5.28387	72.6665	2.7e-16	3.71e-15	down
DCN	-2.30997	6.51925	72.6654	2.7e-16	3.71e-15	down
CITED2	-1.10168	5.17427	72.6176	2.76e-16	3.79e-15	down
DCST1	2.23404	-1.18988	72.6098	2.77e-16	3.8e-15	up
RPL30-AS1	1.47142	1.42697	72.4801	2.93e-16	4.01e-15	up
QRICH2	1.53265	2.16449	72.4793	2.93e-16	4.01e-15	up
KCNN3	1.54107	1.59	72.4708	2.94e-16	4.02e-15	up
BCAN-AS2	3.28248	0.643961	72.4711	2.94e-16	4.02e-15	up
TMEM164	1.38382	3.7715	72.4518	2.96e-16	4.05e-15	up
PEMT	-1.28574	5.98145	72.385	3.05e-16	4.16e-15	down
NCAPD2P1	5.44008	-1.10645	72.3452	3.1e-16	4.23e-15	up
BAIAP2L2	3.02713	3.5102	72.3124	3.15e-16	4.29e-15	up
ZNF572	1.45692	0.829632	72.2379	3.25e-16	4.41e-15	up
PFDN6	1.08648	5.70951	72.2109	3.29e-16	4.46e-15	up
CKAP2	1.28344	3.33255	72.199	3.31e-16	4.48e-15	up
ST3GAL6	-1.34711	4.75874	72.1785	3.34e-16	4.52e-15	down
OACYLP	3.21353	-3.32249	72.0751	3.49e-16	4.72e-15	up
PLG	-1.66418	10.4898	71.975	3.64e-16	4.92e-15	down
RAB35-AS1	1.04296	-0.132716	71.9544	3.68e-16	4.96e-15	up
LINC02561	3.40316	-1.99178	71.9475	3.69e-16	4.97e-15	up
HPX	-1.69714	11.4043	71.9294	3.72e-16	5.01e-15	down
EFNB3	-1.90435	-0.150882	71.7849	3.96e-16	5.32e-15	down
SFI1	1.31288	3.71153	71.7761	3.97e-16	5.33e-15	up
GPHN	-1.17079	4.83177	71.7161	4.08e-16	5.46e-15	down
NAPSB	-1.61005	2.10611	71.7136	4.08e-16	5.46e-15	down
HAGHL	2.8404	1.03262	71.6691	4.16e-16	5.57e-15	up
ZNF341	1.22749	2.42781	71.6091	4.27e-16	5.71e-15	up
PITX1	5.65134	2.15642	71.5834	4.32e-16	5.77e-15	up
DUSP5	-1.54057	4.40163	71.4888	4.5e-16	6e-15	down
RIBC2	2.98057	0.154008	71.4861	4.5e-16	6e-15	up
PLCG1	1.02164	4.98582	71.4651	4.54e-16	6.05e-15	up
TMCC1-DT	1.61625	0.0810559	71.3777	4.72e-16	6.28e-15	up
PROCA1	1.54428	0.401412	71.3423	4.79e-16	6.37e-15	up
HERC2P2	1.35524	3.41525	71.2896	4.9e-16	6.5e-15	up
SH2D1B	-1.41297	-1.37619	71.2338	5.02e-16	6.66e-15	down
SEPTIN3	3.14775	0.402486	71.1213	5.28e-16	6.97e-15	up
SNHG3	1.71074	3.42253	71.0196	5.52e-16	7.27e-15	up
PON3	-1.45816	7.26612	70.8962	5.82e-16	7.67e-15	down
TIMMDC1-DT	2.58525	-3.09723	70.8639	5.9e-16	7.76e-15	up
ACOT2	-1.04382	5.0491	70.7823	6.12e-16	8.04e-15	down
SSX1	8.73978	2.96962	70.7419	6.23e-16	8.18e-15	up
LSM4	1.01581	6.50873	70.7293	6.26e-16	8.21e-15	up
LRRC37A6P	2.94387	-0.656627	70.7242	6.27e-16	8.23e-15	up
C19orf48P	1.36124	5.54564	70.7098	6.31e-16	8.28e-15	up
DMD	-1.24515	5.11656	70.6777	6.4e-16	8.39e-15	down
HDAC4	1.01304	3.10933	70.6493	6.48e-16	8.48e-15	up
STAU2-AS1	2.45315	-2.41247	70.6191	6.56e-16	8.58e-15	up
POU5F1	2.02648	0.797839	70.5639	6.72e-16	8.79e-15	up
CUEDC1	1.08787	4.06552	70.5533	6.75e-16	8.82e-15	up
TRIM7	2.56047	0.172225	70.4706	7e-16	9.13e-15	up
LINC01194	7.11784	-1.17423	70.471	7e-16	9.13e-15	up
HHIPL2	6.46373	2.08657	70.4383	7.1e-16	9.26e-15	up
PRRT3	1.10211	0.634452	70.4236	7.14e-16	9.3e-15	up
SNX15	1.19337	-0.922014	70.3892	7.25e-16	9.43e-15	up
BFSP1	1.51128	0.145947	70.3049	7.52e-16	9.77e-15	up
MT1X	-2.50137	8.11099	70.298	7.55e-16	9.8e-15	down
ZHX1-C8orf76	1.49444	0.119593	70.2837	7.59e-16	9.85e-15	up
FEZF1-AS1	5.58415	0.0440671	70.18	7.95e-16	1.03e-14	up
DCAF13	1.07264	5.0224	70.1608	8.01e-16	1.04e-14	up
UGP2	-1.08575	8.16889	70.1447	8.07e-16	1.04e-14	down
WFS1	1.05056	5.20104	70.1042	8.21e-16	1.06e-14	up
PDE4C	1.95388	0.634373	70.0332	8.47e-16	1.09e-14	up
ADM2	2.20837	3.88421	69.9764	8.69e-16	1.12e-14	up
NRM	1.50697	3.54896	69.9648	8.73e-16	1.12e-14	up
H2AC17	2.48295	-2.13129	69.9464	8.79e-16	1.13e-14	up
IGF2BP3	4.78895	1.64497	69.8873	9.03e-16	1.16e-14	up
CASTOR2	1.60601	-0.177173	69.8327	9.24e-16	1.18e-14	up
BANF2	4.98079	-2.04724	69.7727	9.49e-16	1.21e-14	up
DLK2	1.98862	0.567001	69.7537	9.56e-16	1.22e-14	up
MT-CO1	-1.03834	14.085	69.7072	9.76e-16	1.25e-14	down
STAB1	-1.0908	5.78474	69.6926	9.82e-16	1.25e-14	down
WASH9P	1.06419	0.769897	69.6703	9.92e-16	1.26e-14	up
NKX3-1	-1.51349	1.1531	69.6691	9.92e-16	1.26e-14	down
SCAT2	2.11794	-1.63966	69.6547	9.99e-16	1.27e-14	up
CD300A	-1.25834	2.44204	69.5879	1.03e-15	1.31e-14	down
EML6	2.05966	1.23559	69.4496	1.09e-15	1.39e-14	up
MAFA-AS1	7.59255	-0.730498	69.4406	1.1e-15	1.39e-14	up
GPR83	-1.81001	-2.51191	69.4308	1.1e-15	1.4e-14	down
RAB6B	1.50428	1.80663	69.4046	1.11e-15	1.41e-14	up
C5orf46	3.789	-0.771191	69.3961	1.12e-15	1.41e-14	up
LRRC1	2.35973	3.17284	69.3268	1.15e-15	1.46e-14	up
CKS2	1.37559	3.93516	69.1746	1.23e-15	1.55e-14	up
TIGD3	2.20788	-0.214483	69.1731	1.23e-15	1.55e-14	up
ITLN1	-2.65715	-0.242149	69.1258	1.26e-15	1.58e-14	down
LY6E	-1.9828	7.40491	69.125	1.26e-15	1.58e-14	down
LINC01537	-1.46174	-1.70221	69.1026	1.27e-15	1.6e-14	down
DCST2	2.10308	0.750803	69.0012	1.33e-15	1.66e-14	up
LYPD1	4.11928	2.5748	69.0019	1.33e-15	1.66e-14	up
C1orf198	1.17898	5.5473	68.9945	1.33e-15	1.67e-14	up
GNAO1	-2.20752	3.53067	68.9057	1.38e-15	1.73e-14	down
SNHG25	2.44182	0.368342	68.8649	1.41e-15	1.75e-14	up
PCDH9-AS2	-3.023	-2.41659	68.8447	1.42e-15	1.77e-14	down
SBF2-AS1	1.03434	1.33581	68.8325	1.43e-15	1.78e-14	up
TFAP2A-AS1	3.99064	-1.37101	68.7894	1.46e-15	1.81e-14	up
AFM	-1.87598	7.52864	68.708	1.51e-15	1.87e-14	down
CROCCP3	1.17937	-0.00108582	68.7057	1.51e-15	1.87e-14	up
IL6ST-DT	2.14795	-1.36147	68.6943	1.52e-15	1.88e-14	up
HES6	1.44986	2.82857	68.6894	1.52e-15	1.88e-14	up
SERPINA11	-1.94551	7.56911	68.5334	1.63e-15	2.01e-14	down
ASMTL-AS1	1.61911	1.68105	68.5241	1.64e-15	2.02e-14	up
LINC01011	1.11137	0.0666453	68.5192	1.64e-15	2.02e-14	up
ZNF580	1.16672	3.22434	68.5056	1.65e-15	2.03e-14	up
MSS51	1.2939	-0.445244	68.403	1.72e-15	2.13e-14	up
CSMD1	6.50522	1.18995	68.3927	1.73e-15	2.14e-14	up
DCAF4L2	9.43234	3.09491	68.3328	1.78e-15	2.19e-14	up
TBX4	7.96383	1.23619	68.3204	1.79e-15	2.2e-14	up
PLEKHG2	1.15872	3.67237	68.3126	1.79e-15	2.2e-14	up
LINC02990	7.62257	-0.668515	68.3086	1.8e-15	2.21e-14	up
BLNK	-1.00085	4.4233	68.2882	1.81e-15	2.22e-14	down
DUSP10	-1.10611	5.2198	68.2875	1.81e-15	2.22e-14	down
LINC01980	7.21727	0.43123	68.1933	1.89e-15	2.32e-14	up
ZNF337-AS1	1.07709	1.10079	68.1858	1.9e-15	2.32e-14	up
LINC01611	6.33807	-2.08029	68.1778	1.9e-15	2.33e-14	up
MAGEC2	8.69226	2.86569	68.1729	1.91e-15	2.33e-14	up
LPL	2.50618	2.06517	68.1605	1.92e-15	2.34e-14	up
SEPTIN5	2.01178	2.77421	68.0291	2.03e-15	2.47e-14	up
NIPAL1	-1.63376	3.00979	67.9997	2.06e-15	2.51e-14	down
RETREG1	-2.22745	4.34912	67.8808	2.17e-15	2.63e-14	down
KCNK9	6.24987	0.0405887	67.8467	2.2e-15	2.67e-14	up
LINC01121	4.23405	-2.30408	67.8257	2.22e-15	2.69e-14	up
HS3ST3B1	-1.48722	5.08932	67.7822	2.26e-15	2.74e-14	down
DMGDH	-1.55921	6.6458	67.7657	2.28e-15	2.76e-14	down
HOXD1	5.4426	-2.05445	67.7539	2.29e-15	2.77e-14	up
ANXA2R	1.56188	1.02686	67.6883	2.36e-15	2.85e-14	up
REXO5	1.41639	2.18168	67.6659	2.38e-15	2.88e-14	up
LINC01833	7.25269	-0.666997	67.6141	2.44e-15	2.94e-14	up
RIPOR3	-2.01878	1.81582	67.55	2.5e-15	3.02e-14	down
SIGLEC1	-1.35138	3.49399	67.5217	2.54e-15	3.06e-14	down
GRHPR	-1.14311	8.40453	67.5039	2.55e-15	3.08e-14	down
UBD	2.60248	6.04607	67.4821	2.58e-15	3.11e-14	up
H2AC13	3.57258	-2.05534	67.4748	2.59e-15	3.11e-14	up
MT-ND3	-1.11868	11.0301	67.4462	2.62e-15	3.15e-14	down
LINC00628	2.74735	-2.79266	67.4416	2.62e-15	3.15e-14	up
STK24-AS1	1.83407	-1.78839	67.3753	2.7e-15	3.24e-14	up
RPS26P47	-2.05069	-2.89386	67.3596	2.72e-15	3.26e-14	down
EOLA2-DT	1.62734	0.0747801	67.323	2.76e-15	3.31e-14	up
CWH43	-2.75446	-1.84317	67.2141	2.9e-15	3.47e-14	down
YJEFN3	1.79529	0.75167	67.1636	2.96e-15	3.54e-14	up
TDRKH	1.25799	3.32426	67.1316	3.01e-15	3.59e-14	up
ZNF213	1.05658	2.65102	67.077	3.08e-15	3.67e-14	up
PAFAH1B3	1.99653	3.97674	66.6707	3.68e-15	4.36e-14	up
MSX1	2.03689	1.02898	66.5445	3.89e-15	4.6e-14	up
HGF	-2.05934	3.47905	66.5112	3.95e-15	4.67e-14	down
NANOS1	2.68357	0.455922	66.5077	3.95e-15	4.67e-14	up
DAPK2	1.65052	3.44384	66.4855	3.99e-15	4.72e-14	up
AFAP1-AS1	7.16488	2.6914	66.4597	4.04e-15	4.77e-14	up
EPHX4	2.62038	-1.73392	66.4259	4.1e-15	4.83e-14	up
MAGEB17	6.59853	0.559168	66.391	4.16e-15	4.9e-14	up
SRD5A1	-1.29107	5.68988	66.3865	4.17e-15	4.91e-14	down
CABYR	4.29745	2.57818	66.3812	4.18e-15	4.92e-14	up
CDH8	3.69597	-2.06247	66.2673	4.39e-15	5.15e-14	up
HP	-1.98346	13.2974	66.219	4.49e-15	5.26e-14	down
SYPL1P2	2.4127	-2.59942	66.1644	4.59e-15	5.38e-14	up
FBXL22	1.17523	-0.84335	66.1019	4.72e-15	5.52e-14	up
TFPI2	-1.97774	1.49401	66.0321	4.87e-15	5.69e-14	down
RBM24	2.64296	2.43245	65.9548	5.04e-15	5.88e-14	up
C1orf162	-1.19503	2.89602	65.9036	5.15e-15	6.01e-14	down
SPINK5	3.24926	0.649198	65.8914	5.18e-15	6.04e-14	up
BRICD5	1.43649	0.902695	65.8889	5.19e-15	6.04e-14	up
POC1A	1.15551	3.24559	65.8331	5.31e-15	6.17e-14	up
FIGNL1	1.14154	2.64631	65.8223	5.34e-15	6.2e-14	up
ASIC1	3.39195	1.46237	65.8013	5.39e-15	6.26e-14	up
KIAA0040	-1.06272	4.29853	65.7686	5.47e-15	6.34e-14	down
RFC3	1.10791	2.9064	65.7436	5.53e-15	6.4e-14	up
DUSP5P1	4.7661	-2.82411	65.7436	5.53e-15	6.4e-14	up
CHKA	1.16326	5.2309	65.7254	5.57e-15	6.45e-14	up
SCUBE3-AS1	1.65959	-1.55847	65.7172	5.59e-15	6.46e-14	up
PORCN	1.01189	1.9505	65.7128	5.6e-15	6.47e-14	up
GSDMC	3.90166	-0.884873	65.7078	5.62e-15	6.49e-14	up
CD109	2.4932	3.51853	65.6776	5.69e-15	6.57e-14	up
SORL1	-1.28542	6.61364	65.6601	5.74e-15	6.61e-14	down
CSMD2	3.14339	0.529257	65.6441	5.78e-15	6.65e-14	up
FAM50A	1.11517	6.27455	65.5455	6.03e-15	6.94e-14	up
BSG	1.04081	8.6371	65.5144	6.11e-15	7.02e-14	up
AQP7	-1.20166	3.48071	65.4497	6.29e-15	7.22e-14	down
H4C8	2.63174	0.103266	65.3912	6.45e-15	7.4e-14	up
LYPD8	4.93172	0.234477	65.3756	6.5e-15	7.45e-14	up
KMO	-1.77303	4.70859	65.3063	6.7e-15	7.67e-14	down
GLMP	1.0082	6.47426	65.3012	6.71e-15	7.68e-14	up
DCAF8L2	7.36349	-0.962954	65.2448	6.89e-15	7.87e-14	up
PLXNA1	1.33326	4.17059	65.2114	6.99e-15	7.97e-14	up
PRR7-AS1	2.72617	-2.49144	65.2094	6.99e-15	7.97e-14	up
CDKN2AIPNL	1.0395	4.34483	65.2088	6.99e-15	7.97e-14	up
TTC39B	-1.13406	3.1808	65.2016	7.02e-15	7.99e-14	down
ACACB	-1.16556	6.49924	65.2001	7.02e-15	8e-14	down
BCAS4	1.72998	1.95144	65.1779	7.09e-15	8.07e-14	up
PLEKHH1	1.42696	1.90246	65.1716	7.11e-15	8.09e-14	up
JPT1	1.34019	5.43927	65.1361	7.22e-15	8.2e-14	up
HNRNPD-DT	1.45208	-1.94994	65.0345	7.55e-15	8.57e-14	up
PSRC1	1.58851	2.16113	65.0196	7.6e-15	8.61e-14	up
TLX1	2.91083	1.6824	65.0156	7.62e-15	8.63e-14	up
PHPT1	1.24907	6.11145	65.0069	7.64e-15	8.65e-14	up
THBS1	-1.64065	6.90847	64.9514	7.84e-15	8.86e-14	down
PRND	3.95804	-0.404543	64.9386	7.88e-15	8.91e-14	up
DNASE1	1.10203	2.51115	64.9245	7.93e-15	8.95e-14	up
SLC25A47	-2.61007	7.40862	64.9172	7.96e-15	8.98e-14	down
PCDH17	1.40918	2.55718	64.8995	8.01e-15	9.04e-14	up
CFL1P1	1.47083	-1.79676	64.8912	8.04e-15	9.07e-14	up
NES	1.29664	5.03861	64.8887	8.05e-15	9.08e-14	up
RHPN1	1.88825	2.67691	64.7826	8.44e-15	9.49e-14	up
GC	-1.19866	11.391	64.7793	8.45e-15	9.49e-14	down
PGP	1.18727	4.33829	64.7076	8.72e-15	9.79e-14	up
FAM180A	-2.43959	1.25657	64.6613	8.9e-15	9.99e-14	down
LIN28B	9.47968	1.10708	64.6472	8.96e-15	1e-13	up
PDGFA-DT	3.03452	-0.107527	64.6248	9.04e-15	1.01e-13	up
IGFBP4	-1.02038	9.84649	64.5979	9.15e-15	1.02e-13	down
RGMA	1.94506	-0.0760883	64.5904	9.18e-15	1.03e-13	up
GNB1L	1.06177	2.33158	64.5721	9.26e-15	1.03e-13	up
ACAN	3.63126	0.638319	64.5716	9.26e-15	1.03e-13	up
LINC01612	-3.06146	-1.3809	64.5336	9.42e-15	1.05e-13	down
DUT-AS1	2.1248	-2.17254	64.5098	9.51e-15	1.06e-13	up
ST3GAL1-DT	1.85942	-0.264925	64.4954	9.57e-15	1.07e-13	up
ZNNT1	1.5191	1.98126	64.49	9.6e-15	1.07e-13	up
MIF4GD-DT	1.54689	-0.512192	64.4476	9.78e-15	1.09e-13	up
TSACC	1.61049	0.262936	64.4402	9.81e-15	1.09e-13	up
SSUH2	3.918	2.30912	64.3992	9.99e-15	1.11e-13	up
LINC01970	3.20446	-1.96557	64.346	1.02e-14	1.14e-13	up
EPIC1	5.35201	-2.48352	64.3342	1.03e-14	1.14e-13	up
REEP2	3.09844	0.12835	64.3272	1.03e-14	1.14e-13	up
ZNF296	2.19878	0.266998	64.258	1.06e-14	1.18e-13	up
RNF165	-1.73762	0.677241	64.2269	1.08e-14	1.19e-13	down
MFAP3L	-1.83521	4.51616	64.2197	1.08e-14	1.19e-13	down
ATP6V1FNB	2.81461	-0.253213	64.1685	1.11e-14	1.22e-13	up
SOX12	1.43016	4.59359	64.1315	1.12e-14	1.24e-13	up
APOBEC3A	-1.77973	-1.58582	64.1239	1.13e-14	1.24e-13	down
ZNF731P	1.59041	2.67426	64.1103	1.13e-14	1.25e-13	up
CP	-1.49958	9.69226	64.1026	1.14e-14	1.25e-13	down
ATP5MC1P4	2.72782	-2.39199	64.0769	1.15e-14	1.26e-13	up
SFN	3.85662	4.77789	64.0765	1.15e-14	1.26e-13	up
GPR158	3.43948	1.50974	64.0705	1.16e-14	1.27e-13	up
BMP5	-2.4824	-0.11049	64.0673	1.16e-14	1.27e-13	down
SPDYA	1.39744	-1.55657	63.99	1.2e-14	1.31e-13	up
GAD1	4.67512	-0.288286	63.9538	1.22e-14	1.33e-13	up
GOLGA6L9	1.2208	0.284437	63.9375	1.22e-14	1.34e-13	up
SLC9A9	-1.19024	2.02207	63.893	1.25e-14	1.36e-13	down
MAFF	-1.20872	4.72521	63.8203	1.29e-14	1.41e-13	down
BRCA2	1.36868	1.4925	63.7921	1.31e-14	1.42e-13	up
NOVA1-DT	5.81231	-1.91701	63.7538	1.33e-14	1.45e-13	up
CDCA7	3.74632	1.88116	63.7232	1.35e-14	1.47e-13	up
IBA57-DT	2.177	-2.99762	63.7183	1.35e-14	1.47e-13	up
PCK1	-2.16432	9.92827	63.6499	1.39e-14	1.51e-13	down
PRICKLE4	1.55204	-2.13208	63.6276	1.4e-14	1.53e-13	up
AGXT2	-1.76324	5.56035	63.6087	1.42e-14	1.54e-13	down
TNFRSF25	1.55451	2.4673	63.555	1.45e-14	1.57e-13	up
OSR2	4.17738	0.486787	63.462	1.51e-14	1.64e-13	up
GYS2	-2.12397	5.80974	63.3715	1.57e-14	1.7e-13	down
MEX3A	1.9044	2.48888	63.2893	1.63e-14	1.76e-13	up
CD1D	-1.56754	2.75154	63.2471	1.66e-14	1.79e-13	down
KCP	2.97711	0.328711	63.2237	1.68e-14	1.81e-13	up
IBSP	6.66765	-0.516014	63.2038	1.69e-14	1.82e-13	up
ARHGAP27P1-BPTFP1-KPNA2P3	1.09669	0.581816	63.2016	1.69e-14	1.82e-13	up
PLGLA	-2.1907	1.51399	63.1894	1.7e-14	1.83e-13	down
MT-ND2	-1.03813	12.4353	63.1877	1.71e-14	1.83e-13	down
SPAG5	1.38439	4.65142	63.1793	1.71e-14	1.84e-13	up
ERRFI1	-1.31308	8.22941	63.1657	1.72e-14	1.85e-13	down
FLVCR1-DT	1.65094	1.55969	63.1179	1.76e-14	1.89e-13	up
LINC02377	6.25568	-1.62694	63.1103	1.77e-14	1.89e-13	up
HAAO	-1.32518	7.24021	63.1013	1.77e-14	1.9e-13	down
VASH2	2.41226	1.05802	63.0191	1.84e-14	1.97e-13	up
PPP4R3C	7.91432	0.432054	62.997	1.86e-14	1.98e-13	up
PES1P1	5.92837	-2.62253	63.4662	1.96e-14	2.09e-13	up
NQO1	4.82573	7.30119	62.8421	1.99e-14	2.12e-13	up
PGC	10.8437	6.76316	62.8247	2e-14	2.13e-13	up
SYDE2	-1.21777	1.07325	62.788	2.03e-14	2.17e-13	down
DDX53	7.26671	-0.837328	62.7804	2.04e-14	2.17e-13	up
LRRC37A3	1.43775	1.3966	62.777	2.04e-14	2.17e-13	up
SASS6	1.08304	1.63158	62.7709	2.05e-14	2.18e-13	up
FBXL19-AS1	1.59224	0.182351	62.7638	2.06e-14	2.18e-13	up
SLC17A8	-2.40217	-2.25873	62.71	2.11e-14	2.23e-13	down
FGL2	-1.26176	4.05403	62.6559	2.16e-14	2.28e-13	down
DLG5	1.66452	3.81069	62.6319	2.18e-14	2.31e-13	up
C2CD4D-AS1	1.55427	1.00121	62.6049	2.21e-14	2.33e-13	up
LINC00221	7.68371	1.38732	62.6003	2.21e-14	2.34e-13	up
MAPK12	2.21478	3.2247	62.5718	2.24e-14	2.36e-13	up
TOMM40P2	3.07193	-2.60502	62.514	2.3e-14	2.42e-13	up
MT1E	-2.54766	7.61491	62.4956	2.32e-14	2.44e-13	down
IL33	-1.59423	3.38033	62.4717	2.34e-14	2.46e-13	down
HCN2	3.32365	0.698713	62.4633	2.35e-14	2.47e-13	up
DCST1-AS1	1.51233	0.473665	62.4298	2.38e-14	2.5e-13	up
RPL18P13	4.78223	-1.81078	62.4088	2.41e-14	2.52e-13	up
GPSM1	2.05318	3.56098	62.399	2.42e-14	2.54e-13	up
FCAR	-2.00119	-2.74997	62.3545	2.47e-14	2.58e-13	down
TMPRSS2	-1.25131	5.25998	62.3456	2.48e-14	2.59e-13	down
SNHG10	1.10301	1.34568	62.328	2.49e-14	2.61e-13	up
LINC00482	1.81929	1.87739	62.3221	2.5e-14	2.61e-13	up
ZEB2	-1.14004	3.6476	62.2879	2.54e-14	2.65e-13	down
LINC01451	3.20698	1.70126	62.2823	2.55e-14	2.66e-13	up
RDH5	-1.4832	3.13276	62.2823	2.55e-14	2.66e-13	down
SLC35E4	1.38361	0.800454	62.2473	2.59e-14	2.7e-13	up
PRRT2	1.62562	-0.787917	62.2322	2.6e-14	2.71e-13	up
MAGEC1	8.44852	1.82583	62.2041	2.64e-14	2.74e-13	up
MRPL45P1	4.47901	-3.28845	62.1458	2.7e-14	2.81e-13	up
NECTIN1	1.27516	3.94007	62.1282	2.73e-14	2.83e-13	up
B4GALNT2	7.23722	1.94358	62.1272	2.73e-14	2.83e-13	up
CTSV	4.56358	2.17411	62.1017	2.76e-14	2.86e-13	up
TMCO3	1.29834	5.15507	62.0631	2.81e-14	2.91e-13	up
GINS4	1.7848	1.3476	62.0551	2.81e-14	2.92e-13	up
LINC01287	8.57121	2.94343	61.9902	2.9e-14	2.99e-13	up
SPOCK1	4.50787	2.03276	61.9858	2.9e-14	3e-13	up
LINC02335	5.52724	-2.40983	61.9804	2.91e-14	3e-13	up
NTN4	-1.23131	3.87278	61.9517	2.95e-14	3.04e-13	down
EOLA1-DT	1.48451	-0.208488	61.9331	2.97e-14	3.06e-13	up
MAFA	6.57747	1.3127	61.9326	2.97e-14	3.06e-13	up
LINC02466	5.39109	-3.02813	62.4661	3.02e-14	3.11e-13	up
CXCR2P1	-1.91314	1.5154	61.8737	3.05e-14	3.14e-13	down
HEY1	1.35768	2.39149	61.8476	3.09e-14	3.17e-13	up
RANBP3L	-2.1899	1.19291	61.828	3.11e-14	3.2e-13	down
HMGCLL1	-2.28994	-2.06965	61.8085	3.14e-14	3.22e-13	down
DSCR8	7.61382	0.440438	61.7905	3.17e-14	3.24e-13	up
C8orf76	1.05672	3.17969	61.7887	3.17e-14	3.24e-13	up
MKRN3	4.00742	-0.668657	61.7753	3.19e-14	3.26e-13	up
LINC01679	-1.33732	-1.01267	61.7472	3.23e-14	3.3e-13	down
LINC00665	2.84173	2.90458	61.7306	3.25e-14	3.32e-13	up
GNAL	2.07599	2.38001	61.7124	3.28e-14	3.35e-13	up
P3H4	1.57163	3.58747	61.7113	3.28e-14	3.35e-13	up
RHBDL1	1.67809	1.10101	61.6739	3.33e-14	3.4e-13	up
ORM2	-1.53248	9.72325	61.634	3.39e-14	3.46e-13	down
OXLD1	1.05262	4.20013	61.6161	3.42e-14	3.48e-13	up
MYO1A	3.05672	1.53438	61.5834	3.47e-14	3.53e-13	up
DOCK3	2.61787	-0.794825	61.5386	3.54e-14	3.6e-13	up
CD226	-1.41282	0.715061	61.5203	3.57e-14	3.62e-13	down
BARD1	1.30445	1.73034	61.5153	3.58e-14	3.63e-13	up
C1orf21-DT	3.00494	-2.77787	61.5102	3.58e-14	3.64e-13	up
SEMA6C	1.5403	4.10101	61.4643	3.66e-14	3.7e-13	up
ADH4	-2.331	9.73985	61.4506	3.68e-14	3.72e-13	down
SNRPEP4	1.44229	-2.10135	61.4358	3.7e-14	3.75e-13	up
SLC39A10	1.29648	3.14849	61.4208	3.73e-14	3.77e-13	up
ADH1A	-1.74782	8.93413	61.3722	3.81e-14	3.85e-13	down
MT-ND6	-1.28131	10.4738	61.3211	3.9e-14	3.93e-13	down
FIBCD1	5.71178	-0.804876	61.2971	3.94e-14	3.97e-13	up
MEP1A	6.53005	2.92865	61.2825	3.97e-14	3.99e-13	up
BOLA2B	1.71011	-1.01092	61.2214	4.07e-14	4.09e-13	up
DACH2	5.05538	-2.25518	61.2162	4.08e-14	4.09e-13	up
ARID3A	2.5386	3.9648	61.1407	4.23e-14	4.23e-13	up
CD14	-1.37859	8.66392	61.1332	4.24e-14	4.24e-13	down
ACSM5	-1.81848	6.72383	60.9379	4.62e-14	4.61e-13	down
ZFPM2	-1.33662	0.87343	60.9275	4.64e-14	4.63e-13	down
FGB	-1.55181	12.897	60.9114	4.68e-14	4.66e-13	down
ZNF618	1.08218	3.7085	60.8464	4.81e-14	4.79e-13	up
FNIP2	-1.22497	5.46138	60.7843	4.95e-14	4.92e-13	down
SLC7A8	-1.42865	2.84139	60.7672	4.99e-14	4.95e-13	down
PDIA2	6.10951	1.62222	60.7637	5e-14	4.95e-13	up
DAND5	2.88163	-2.50797	60.7514	5.02e-14	4.98e-13	up
RAP2A	1.05791	4.88837	60.7348	5.06e-14	5.01e-13	up
STK39	2.03349	3.31588	60.7242	5.08e-14	5.03e-13	up
LRRC77P	3.14626	-1.73704	60.7185	5.09e-14	5.04e-13	up
DLL4	1.11815	3.63518	60.7154	5.1e-14	5.04e-13	up
MCMDC2	1.26482	0.564116	60.7128	5.11e-14	5.05e-13	up
UNKL	1.08513	2.89491	60.7049	5.13e-14	5.06e-13	up
MIP	-1.63073	-1.17411	60.6803	5.18e-14	5.11e-13	down
MIR2052HG	4.61253	-2.38201	60.6409	5.27e-14	5.19e-13	up
SMC1B	3.7474	-0.0140168	60.6378	5.28e-14	5.2e-13	up
MYO15B	1.45613	5.54027	60.6233	5.32e-14	5.23e-13	up
ADM	-1.30551	4.32422	60.4947	5.63e-14	5.52e-13	down
ZNF37BP	1.07585	2.16559	60.4487	5.74e-14	5.63e-13	up
BEST4	2.32105	-1.29483	60.4362	5.78e-14	5.66e-13	up
TBX19	1.00604	0.719121	60.4317	5.79e-14	5.67e-13	up
VCX	5.8666	-1.79324	60.389	5.9e-14	5.77e-13	up
WNK4	3.76327	2.67887	60.3646	5.97e-14	5.83e-13	up
QDPR	-1.02809	6.88534	60.3383	6.03e-14	5.89e-13	down
STXBP4	1.09429	2.62554	60.3327	6.05e-14	5.9e-13	up
DTX1	-1.79715	4.39117	60.3283	6.06e-14	5.91e-13	down
RFPL4B	7.40485	-0.0968227	60.3176	6.09e-14	5.94e-13	up
MMS22L	1.3403	1.9381	60.3055	6.12e-14	5.96e-13	up
TMEM71	-1.09056	-0.569273	60.2892	6.17e-14	6e-13	down
ANKRD42-DT	1.01908	-0.0794565	60.2614	6.24e-14	6.07e-13	up
LINC01224	4.54568	-0.701963	60.2114	6.39e-14	6.2e-13	up
EPPK1	3.39518	3.19519	60.1903	6.45e-14	6.26e-13	up
ABHD6	-1.02017	5.0942	60.1895	6.45e-14	6.26e-13	down
LINC01535	3.48578	-1.52104	60.1674	6.51e-14	6.31e-13	up
LINC03044	3.88904	-2.34422	60.0974	6.72e-14	6.5e-13	up
RHEBL1	1.17573	-0.428859	60.0394	6.89e-14	6.67e-13	up
MAGEB2	9.09365	1.35059	60.036	6.91e-14	6.68e-13	up
BAGE2	6.72948	-1.3346	60.0252	6.94e-14	6.71e-13	up
CDPF1P1	1.06337	-0.652476	60.0187	6.95e-14	6.72e-13	up
LINC02616	6.2	-1.98658	60.0169	6.96e-14	6.73e-13	up
PPM1K	-1.22803	3.20279	60.0135	6.97e-14	6.73e-13	down
DDX11	1.28091	3.34955	59.9603	7.14e-14	6.89e-13	up
KRT8P17	-2.44713	-3.40243	59.9515	7.17e-14	6.91e-13	down
SLC2A5	4.33031	3.00298	59.9235	7.26e-14	7e-13	up
MT-ND5	-1.23606	11.6948	59.8988	7.34e-14	7.06e-13	down
SNX10-AS1	-2.35548	-0.558306	59.8932	7.36e-14	7.08e-13	down
PLXNC1	1.88672	3.88181	59.8876	7.38e-14	7.09e-13	up
TTF2	1.03404	2.50394	59.88	7.4e-14	7.11e-13	up
ELL3	1.22698	-1.37733	59.8634	7.45e-14	7.16e-13	up
LINC01355	1.33728	0.925574	59.8631	7.45e-14	7.16e-13	up
DNASE1L2	2.71084	-0.182596	59.8418	7.53e-14	7.22e-13	up
NME1	1.22658	5.76677	59.8305	7.57e-14	7.25e-13	up
KCNC1	4.98019	-1.6566	59.783	7.73e-14	7.4e-13	up
MPP3	1.91852	1.01523	59.781	7.73e-14	7.4e-13	up
DUOX1	2.3124	1.68572	59.7573	7.81e-14	7.48e-13	up
CATSPER2	1.27516	0.427444	59.7457	7.85e-14	7.51e-13	up
SHARPIN	1.00056	6.21755	59.7409	7.87e-14	7.52e-13	up
UQCC2	1.03184	5.28206	59.7067	7.99e-14	7.64e-13	up
DLX5	5.29951	-1.23811	59.6903	8.05e-14	7.69e-13	up
MATN3	5.28088	1.76279	59.6192	8.31e-14	7.92e-13	up
H4C14	2.05469	-1.42339	59.6143	8.33e-14	7.93e-13	up
ANXA2	1.20518	8.14852	59.6094	8.35e-14	7.95e-13	up
FIRRE	3.2087	-1.90616	59.6044	8.36e-14	7.96e-13	up
HRCT1	2.90538	3.01424	59.5903	8.42e-14	8.01e-13	up
LINC01667	7.65868	0.262596	59.5776	8.47e-14	8.05e-13	up
CKAP4	1.02328	6.70535	59.5698	8.49e-14	8.07e-13	up
NAP1L4P1	2.97103	-0.474061	59.5697	8.5e-14	8.07e-13	up
NFAM1	-1.25628	2.23511	59.5578	8.54e-14	8.11e-13	down
BTN2A3P	1.03581	0.378724	59.5252	8.67e-14	8.21e-13	up
TMEM266	2.09282	0.391346	59.5153	8.7e-14	8.25e-13	up
C11orf80	1.29162	2.23654	59.4381	9.01e-14	8.52e-13	up
FBXL6	1.15392	4.77373	59.4215	9.08e-14	8.58e-13	up
LINC00906	5.40996	-2.61066	59.3522	9.36e-14	8.83e-13	up
WDR97	1.58975	0.870744	59.3193	9.5e-14	8.96e-13	up
SOWAHA	1.91172	3.51091	59.316	9.52e-14	8.97e-13	up
GBP2	1.42013	6.3115	59.2561	9.77e-14	9.2e-13	up
ELF3-AS1	1.74231	1.03853	59.2349	9.86e-14	9.28e-13	up
SLC30A6-DT	1.81282	-2.52824	59.2236	9.91e-14	9.32e-13	up
BCAN-AS1	3.77962	1.2091	59.2169	9.95e-14	9.35e-13	up
COL2A1	9.24431	4.27193	59.2155	9.95e-14	9.35e-13	up
PSMG3	1.09057	4.56806	59.1097	1.04e-13	9.79e-13	up
NNMT	-2.19981	9.30787	59.1082	1.04e-13	9.79e-13	down
PRDM15	1.3279	2.87615	59.1059	1.04e-13	9.8e-13	up
RELL2	1.36742	0.241496	59.0719	1.06e-13	9.94e-13	up
ZNF132-DT	1.60676	-1.91789	59.0573	1.07e-13	9.99e-13	up
HOXD-AS2	4.03131	-2.0681	59.0185	1.09e-13	1.02e-12	up
LRRC69	1.98892	-0.504516	59.0108	1.09e-13	1.02e-12	up
AZGP1	-1.52604	9.87547	58.9936	1.1e-13	1.03e-12	down
GPC2	2.09925	-1.49266	58.9558	1.12e-13	1.04e-12	up
MAPK8IP3	1.0226	4.45957	58.9378	1.13e-13	1.05e-12	up
NRIP2	1.18789	1.3739	58.9108	1.14e-13	1.06e-12	up
CCDC78	2.3371	-0.371229	58.9043	1.14e-13	1.06e-12	up
FABP5	1.7098	2.50447	58.8424	1.18e-13	1.09e-12	up
RPLP0P2	3.08279	-0.640864	58.8069	1.19e-13	1.11e-12	up
LOXHD1	2.69165	-2.42934	58.7764	1.21e-13	1.12e-12	up
FAM171A2	2.12895	0.294405	58.7562	1.22e-13	1.13e-12	up
DRP2	3.70543	-2.66732	58.7342	1.23e-13	1.14e-12	up
SULT1C2	3.61206	3.9256	58.6973	1.25e-13	1.16e-12	up
ELFN2	3.7411	2.60168	58.6928	1.26e-13	1.16e-12	up
RDH16	-1.98003	7.72251	58.6666	1.27e-13	1.17e-12	down
MUC13	5.21877	6.90661	58.6188	1.3e-13	1.2e-12	up
LINC01116	3.25225	-0.529396	58.5946	1.31e-13	1.21e-12	up
CCN6	-1.41051	-1.53322	58.5936	1.31e-13	1.21e-12	down
DYNLT5	-2.06123	0.48092	58.5207	1.36e-13	1.25e-12	down
MIR3945HG	-1.71951	-2.77136	58.4646	1.39e-13	1.28e-12	down
CSKMT	1.11508	0.93341	58.4571	1.4e-13	1.28e-12	up
FSD1L	1.1987	0.897088	58.4107	1.43e-13	1.3e-12	up
CALN1	-2.61944	-1.99701	58.3879	1.44e-13	1.32e-12	down
TKT	1.54379	8.08054	58.3686	1.45e-13	1.33e-12	up
TINAG	6.95901	2.11873	58.3567	1.46e-13	1.34e-12	up
GAREM2	2.19543	1.15495	58.3076	1.49e-13	1.36e-12	up
RASGRP4	-1.02488	0.1252	58.2879	1.51e-13	1.37e-12	down
LCDR	1.50284	-1.37275	58.286	1.51e-13	1.38e-12	up
ADRA2C	3.34948	2.34505	58.2762	1.51e-13	1.38e-12	up
SLC19A3	-1.4459	4.00878	58.2267	1.55e-13	1.41e-12	down
EMX1	3.88355	0.660694	58.2177	1.55e-13	1.42e-12	up
TM4SF20	8.01631	3.27087	58.1741	1.58e-13	1.44e-12	up
GLP2R	-2.2595	-0.939366	58.1625	1.59e-13	1.45e-12	down
ZFPM2-AS1	4.10115	1.3711	58.156	1.6e-13	1.45e-12	up
PRRX1	2.43264	1.47397	58.075	1.66e-13	1.5e-12	up
PDE4DIPP6	1.53695	-0.52679	58.0705	1.66e-13	1.51e-12	up
RBIS	1.05489	4.82222	58.0301	1.69e-13	1.53e-12	up
MIR548XHG	6.55433	-1.66338	58.0105	1.7e-13	1.55e-12	up
DQX1	6.00757	0.936811	57.9189	1.78e-13	1.61e-12	up
ADH6	-1.47349	7.98179	57.8469	1.83e-13	1.66e-12	down
LINC03077	5.60103	-2.46029	57.8164	1.86e-13	1.68e-12	up
SLC30A3	4.95071	0.92377	57.8134	1.86e-13	1.68e-12	up
ZNF71	1.1345	1.88431	57.81	1.86e-13	1.68e-12	up
OSBP2	1.76167	1.96574	57.8078	1.87e-13	1.69e-12	up
S100P	5.92415	5.81716	57.7292	1.93e-13	1.74e-12	up
MAPK11	1.44572	2.9365	57.728	1.93e-13	1.74e-12	up
RGS5	1.47011	6.45362	57.711	1.95e-13	1.76e-12	up
CPA6	5.77532	-0.462717	57.6956	1.96e-13	1.77e-12	up
GEMIN7-AS1	1.19634	-2.15968	57.6887	1.97e-13	1.77e-12	up
ADCK5	1.03247	3.77689	57.609	2.04e-13	1.83e-12	up
RSAD2	-1.61237	2.72786	57.6093	2.04e-13	1.83e-12	down
BPIFA2	6.38631	-1.37685	57.4836	2.16e-13	1.93e-12	up
CARD18	5.1608	-2.6888	57.4344	2.21e-13	1.97e-12	up
CPXM1	2.39597	1.44451	57.3698	2.27e-13	2.02e-12	up
MIR3171HG	4.88866	-3.1637	57.3602	2.28e-13	2.03e-12	up
CNTD1	1.05927	-0.516298	57.3575	2.28e-13	2.03e-12	up
C14orf180	-2.84043	-0.321682	57.3437	2.3e-13	2.04e-12	down
CASP4LP	1.22676	0.867401	57.3385	2.3e-13	2.05e-12	up
SEZ6	6.9669	2.56148	57.3196	2.32e-13	2.06e-12	up
SERPINI1	1.93885	2.61032	57.2621	2.38e-13	2.11e-12	up
BNIPL	1.72006	-0.41524	57.2515	2.39e-13	2.12e-12	up
HAND2-AS1	-2.35573	0.330391	57.242	2.41e-13	2.13e-12	down
NR6A1	1.29783	2.59806	57.2085	2.44e-13	2.16e-12	up
CCDC180	1.8169	-0.906015	57.1706	2.48e-13	2.2e-12	up
RTBDN	5.28435	-0.776877	57.1562	2.5e-13	2.21e-12	up
LINC00491	5.64099	-2.64358	57.1289	2.53e-13	2.24e-12	up
SAA4	-1.80087	6.84106	57.0597	2.61e-13	2.3e-12	down
LINC01235	3.13559	-1.04445	57.0565	2.61e-13	2.31e-12	up
MAGEA6	8.01719	2.75389	57.0561	2.61e-13	2.31e-12	up
WNT3A	7.78623	1.0141	57.0452	2.63e-13	2.32e-12	up
HNRNPA1P16	1.3044	-0.982979	57.0298	2.64e-13	2.33e-12	up
ARID3C	-1.53219	1.95216	57.0221	2.65e-13	2.34e-12	down
LINC02404	6.7048	-0.577834	57.0149	2.66e-13	2.34e-12	up
SNHG21	1.04944	-0.744409	57.0105	2.67e-13	2.35e-12	up
FUT2	3.01169	1.21935	56.9813	2.7e-13	2.38e-12	up
MYBPC1	3.75492	-0.750021	56.9632	2.72e-13	2.39e-12	up
MOGAT2	-2.18673	5.26476	56.9615	2.73e-13	2.39e-12	down
ARHGEF2-AS2	2.52346	-2.15063	56.9212	2.78e-13	2.44e-12	up
ANKRD34A	1.13675	-0.724293	56.9191	2.78e-13	2.44e-12	up
ARHGEF26	-1.23293	4.63918	56.878	2.83e-13	2.48e-12	down
RPL37A-DT	1.5034	-1.10067	56.8698	2.84e-13	2.49e-12	up
PCGF3-AS1	1.00377	-0.0926632	56.8661	2.85e-13	2.49e-12	up
HK3	-1.38877	1.84558	56.8405	2.88e-13	2.52e-12	down
RHBDF2	1.095	4.29899	56.8367	2.88e-13	2.52e-12	up
NAA11	7.76533	-0.368257	56.8246	2.9e-13	2.53e-12	up
RNA5-8SP2	-2.22645	-4.50846	56.8199	2.9e-13	2.54e-12	down
ADGRG6	-1.28717	5.93062	56.7646	2.98e-13	2.6e-12	down
CDK5R1	1.30969	0.887425	56.7384	3.01e-13	2.63e-12	up
PDE7B-AS1	4.46866	0.795569	56.7068	3.06e-13	2.66e-12	up
COL24A1	3.96807	-0.0894213	56.699	3.07e-13	2.67e-12	up
CEL	3.26805	0.19925	56.6467	3.14e-13	2.73e-12	up
LCN2	4.75389	7.64304	56.6428	3.15e-13	2.73e-12	up
DDX39B	1.04543	5.28159	56.6259	3.17e-13	2.75e-12	up
LINC01608	6.47106	-0.716809	56.6149	3.19e-13	2.77e-12	up
CYP19A1	6.88101	1.34005	56.5796	3.24e-13	2.81e-12	up
ASNSP1	6.35173	-0.353682	56.5665	3.26e-13	2.82e-12	up
HCG27	1.29776	-0.154788	56.5645	3.26e-13	2.82e-12	up
ZNF300	2.1159	1.18521	56.5577	3.27e-13	2.83e-12	up
FANCA	1.06618	2.88818	56.5361	3.3e-13	2.85e-12	up
PFKFB2	1.24867	3.57712	56.5352	3.3e-13	2.85e-12	up
MIR600HG	1.45058	1.0099	56.5277	3.31e-13	2.86e-12	up
LIMK1	1.24477	3.91813	56.5246	3.32e-13	2.86e-12	up
TUBA5P	1.88846	2.32243	56.5094	3.34e-13	2.88e-12	up
TMEM150B	2.2752	3.23919	56.4318	3.46e-13	2.98e-12	up
SLC6A9	2.14919	2.21268	56.4172	3.48e-13	3e-12	up
LINC01863	-2.28653	-2.94041	56.4131	3.49e-13	3e-12	down
H1-5	3.01429	-3.23261	56.4102	3.49e-13	3.01e-12	up
VAX2	3.37488	-1.13387	56.3797	3.54e-13	3.05e-12	up
GRIN2B	-2.25285	0.101113	56.3687	3.56e-13	3.06e-12	down
PDZRN4	-2.26253	-1.64879	56.3362	3.61e-13	3.1e-12	down
LINC00511	3.37548	1.88704	56.326	3.63e-13	3.12e-12	up
ATP6V1C2	1.02805	0.397708	56.3072	3.66e-13	3.14e-12	up
ATP2A1-AS1	2.32491	-1.85888	56.2936	3.68e-13	3.16e-12	up
CKLF	1.07624	2.51932	56.2619	3.73e-13	3.2e-12	up
REG1A	10.4878	6.91308	56.2592	3.74e-13	3.2e-12	up
MTMR11	1.96245	3.49817	56.2485	3.76e-13	3.22e-12	up
HAO2	-2.32572	6.1408	56.2453	3.76e-13	3.22e-12	down
SEPTIN7P13	1.11257	0.565159	56.2371	3.77e-13	3.23e-12	up
SLC38A4	-1.4625	8.2268	56.2222	3.8e-13	3.25e-12	down
TMC2	3.05175	-3.27798	56.2103	3.82e-13	3.26e-12	up
LINC02152	4.01932	-3.14917	56.2068	3.83e-13	3.27e-12	up
TTLL4	1.47873	4.3374	56.2012	3.84e-13	3.28e-12	up
TLR3	-1.1395	2.98294	56.1911	3.85e-13	3.29e-12	down
ISL2	3.90458	-1.30921	56.1133	3.99e-13	3.4e-12	up
SLC6A8	2.93366	4.70475	56.0553	4.1e-13	3.49e-12	up
CRHR2	1.7452	-1.55644	56.0344	4.13e-13	3.52e-12	up
GOLGA2P7	1.73158	-1.81929	56.0185	4.16e-13	3.54e-12	up
LZTS1	1.42811	2.14102	55.9945	4.21e-13	3.57e-12	up
GSEC	1.36343	0.708088	55.9825	4.23e-13	3.59e-12	up
HOXD10	4.31314	-1.33372	55.979	4.24e-13	3.6e-12	up
LGI1	-2.46734	-2.04737	55.9675	4.26e-13	3.61e-12	down
PAGE4	8.56699	4.69832	55.9072	4.38e-13	3.71e-12	up
PCAT6	1.65144	0.669459	55.9024	4.39e-13	3.72e-12	up
NPFFR2	6.10465	0.222905	55.8678	4.46e-13	3.77e-12	up
H3C4	2.25104	-0.656091	55.8662	4.46e-13	3.77e-12	up
SFRP4	2.97298	2.14674	55.8153	4.56e-13	3.86e-12	up
CISH	-1.16714	5.18286	55.8012	4.59e-13	3.88e-12	down
THBD	-1.23358	3.46296	55.7912	4.61e-13	3.89e-12	down
PAEP	9.48419	3.77028	55.7655	4.67e-13	3.93e-12	up
KLF13	1.09768	5.78766	55.7342	4.73e-13	3.99e-12	up
NFYAP1	4.34055	-3.52629	55.7288	4.74e-13	3.99e-12	up
RNF24	1.04374	2.81015	55.713	4.78e-13	4.02e-12	up
PPP4R2P4	2.50684	-1.70945	55.7045	4.79e-13	4.03e-12	up
BHLHA9	-2.51039	-3.65153	55.7023	4.8e-13	4.03e-12	down
WDR17	-1.67382	-2.71574	55.6739	4.86e-13	4.08e-12	down
HGH1	1.0938	5.47717	55.6533	4.91e-13	4.12e-12	up
CYP1A2	-3.18755	7.12163	55.6401	4.94e-13	4.14e-12	down
LDLRAD1	4.15298	1.46558	55.5838	5.06e-13	4.24e-12	up
AFP	7.01701	9.13351	55.557	5.13e-13	4.29e-12	up
E2F5	1.20507	2.26435	55.5511	5.14e-13	4.3e-12	up
TMEM198	1.48172	2.53943	55.5241	5.2e-13	4.35e-12	up
LDHD	-1.26161	6.52271	55.4803	5.31e-13	4.44e-12	down
MPEG1	-1.1041	4.59929	55.4719	5.33e-13	4.45e-12	down
CMTM4	1.30977	3.45883	55.4655	5.34e-13	4.46e-12	up
HOXA11	5.44975	-1.72819	55.4451	5.39e-13	4.5e-12	up
TRIM50	5.39112	2.47797	55.4357	5.41e-13	4.52e-12	up
DDX12B	1.1901	1.33871	55.4289	5.43e-13	4.53e-12	up
RNU6-8	2.09901	-1.44395	55.4208	5.45e-13	4.54e-12	up
STX11	-1.3182	1.25885	55.4195	5.45e-13	4.54e-12	down
MYCN	3.70524	1.15229	55.4046	5.49e-13	4.58e-12	up
GLP1R	6.24998	-0.990093	55.3944	5.51e-13	4.59e-12	up
SYN3	2.66378	-0.612108	55.3696	5.57e-13	4.64e-12	up
TEX41	3.30899	0.93874	55.3231	5.69e-13	4.74e-12	up
CENPQ	1.01512	1.94809	55.2897	5.78e-13	4.8e-12	up
ZNF529-AS1	1.00277	0.56835	55.2555	5.87e-13	4.87e-12	up
CCDC154	1.93057	-0.252834	55.2502	5.88e-13	4.88e-12	up
ZNF862	1.00049	2.88604	55.2384	5.91e-13	4.9e-12	up
CCL25	6.91954	4.50015	55.2387	5.91e-13	4.9e-12	up
LINC02924	2.09034	-1.64092	55.2299	5.94e-13	4.92e-12	up
BRIP1	1.45965	2.13368	55.221	5.96e-13	4.94e-12	up
TSSK5P	2.26952	-1.84533	55.2167	5.97e-13	4.94e-12	up
GSK3B-DT	1.30519	-1.20893	55.1716	6.09e-13	5.04e-12	up
UCN2	3.92031	-2.91072	55.1617	6.12e-13	5.06e-12	up
C1QTNF6	1.23015	4.05524	55.1443	6.17e-13	5.09e-12	up
FAUP4	2.64168	0.835775	55.1397	6.18e-13	5.1e-12	up
C18orf54	1.43433	0.360162	55.1308	6.21e-13	5.12e-12	up
SNCG	3.51356	4.44362	55.1297	6.21e-13	5.12e-12	up
SPRED3	1.85338	-0.932687	55.1038	6.28e-13	5.17e-12	up
LINC01426	2.88824	1.18581	55.09	6.32e-13	5.2e-12	up
DCAF4L1	2.50858	-1.06222	55.0789	6.35e-13	5.22e-12	up
STEAP1B	3.30895	-1.74772	55.0438	6.45e-13	5.31e-12	up
FOSL1	-1.66291	0.93268	55.0355	6.48e-13	5.32e-12	down
SCML2	1.37212	1.58377	55.0087	6.56e-13	5.38e-12	up
LAGE3	1.16599	4.45174	54.9839	6.63e-13	5.44e-12	up
ERVFRD-1	-2.05514	-2.91703	54.9701	6.67e-13	5.47e-12	down
F2RL3	2.33595	1.87178	54.9563	6.72e-13	5.5e-12	up
HOXA3	2.87583	1.33719	54.9307	6.79e-13	5.56e-12	up
OPN4	4.34029	-3.69157	55.3388	6.93e-13	5.67e-12	up
LINC02492	5.47732	-2.76989	54.8532	7.03e-13	5.75e-12	up
CACNB4	3.19731	-0.0786179	54.7666	7.32e-13	5.97e-12	up
CCSAP	1.06717	2.87575	54.709	7.51e-13	6.12e-12	up
PI15	4.08042	0.927743	54.6815	7.6e-13	6.2e-12	up
KCNU1	7.40622	1.59232	54.6657	7.66e-13	6.24e-12	up
LINC01748	5.11565	-1.58971	54.6503	7.71e-13	6.28e-12	up
DYDC2	3.48249	0.913149	54.6245	7.8e-13	6.35e-12	up
ACTL8	7.43424	0.845368	54.5765	7.97e-13	6.49e-12	up
GNG4	5.4705	3.28467	54.5688	8e-13	6.51e-12	up
DCAF8L1	7.32456	-0.972693	54.5565	8.04e-13	6.54e-12	up
C1QL1	3.96628	2.8652	54.5245	8.16e-13	6.63e-12	up
PSAT1	-1.24965	6.48232	54.5173	8.19e-13	6.65e-12	down
UGT2B7	-1.76915	8.42889	54.5163	8.19e-13	6.65e-12	down
ZMYND10	1.56236	-0.377178	54.5119	8.2e-13	6.66e-12	up
ATP2A1	1.58664	-0.285828	54.5068	8.22e-13	6.67e-12	up
PHACTR3	-2.13932	-2.06034	54.4929	8.27e-13	6.71e-12	down
CASC20	5.77859	-1.93177	54.4923	8.28e-13	6.71e-12	up
SP8	6.24463	-1.15971	54.4607	8.4e-13	6.8e-12	up
GNG12-AS1	-1.27561	-1.03718	54.4474	8.45e-13	6.84e-12	down
ASB9P1	3.43641	-1.61479	54.4433	8.46e-13	6.84e-12	up
SKAP1	-1.50963	3.20077	54.4302	8.51e-13	6.89e-12	down
HOXC9	5.68502	-0.563483	54.426	8.53e-13	6.9e-12	up
C5AR1	-1.08388	3.01612	54.4073	8.6e-13	6.95e-12	down
DYNC1I1	3.88831	2.39328	54.3989	8.64e-13	6.97e-12	up
TRIM60P18	1.49893	-1.02529	54.3948	8.65e-13	6.98e-12	up
ANO2	3.05022	0.0137608	54.3772	8.72e-13	7.03e-12	up
C10orf88B	2.92001	-2.48435	54.3644	8.77e-13	7.07e-12	up
ZNF530	1.16388	0.885686	54.3556	8.8e-13	7.09e-12	up
S100A10	1.28946	6.95997	54.3493	8.83e-13	7.11e-12	up
SPARCL1	2.81099	7.08741	54.3474	8.84e-13	7.12e-12	up
ODAM	7.65516	2.48435	54.3411	8.86e-13	7.13e-12	up
FAR2P1	6.81981	0.286112	54.3045	9.01e-13	7.24e-12	up
CLEC2L	6.53782	-0.0113818	54.3006	9.03e-13	7.25e-12	up
KDM4A-AS1	1.2043	-0.46631	54.2889	9.07e-13	7.29e-12	up
ZNF695	4.39435	-1.77489	54.2865	9.08e-13	7.29e-12	up
FANCC	-1.01096	4.02835	54.2735	9.14e-13	7.33e-12	down
DSCAM	-2.02942	-2.85487	54.2684	9.16e-13	7.35e-12	down
PTOV1-AS2	1.11795	0.401929	54.2216	9.35e-13	7.5e-12	up
ZMIZ1-AS1	1.86081	-0.179211	54.2039	9.43e-13	7.55e-12	up
SLCO6A1	5.93931	-1.87449	54.1832	9.52e-13	7.62e-12	up
EID2B	1.03295	-0.0911203	54.1628	9.6e-13	7.68e-12	up
PKN1	1.09131	6.63158	54.1508	9.66e-13	7.72e-12	up
SHMT1	-1.24216	8.09486	54.0895	9.93e-13	7.93e-12	down
SERPINH1	1.11227	6.44058	54.0232	1.02e-12	8.16e-12	up
SLC22A1	-2.34107	8.19634	54.0164	1.03e-12	8.18e-12	down
CDKN2B	1.3588	2.81816	53.9888	1.04e-12	8.28e-12	up
LINC01234	5.70571	0.633998	53.9843	1.04e-12	8.29e-12	up
ADRA1B	-1.52588	2.02248	53.9387	1.06e-12	8.45e-12	down
OLFML3	-1.51045	3.42905	53.9246	1.07e-12	8.5e-12	down
DUSP13	5.43016	-1.30932	53.9184	1.07e-12	8.52e-12	up
MORF4L2-AS1	1.32106	-1.82802	53.9157	1.07e-12	8.53e-12	up
KCNE5	3.16582	-0.25647	53.8893	1.09e-12	8.62e-12	up
ADGRA3	-1.14249	5.72694	53.8807	1.09e-12	8.66e-12	down
TTLL3	1.03294	2.31114	53.8388	1.11e-12	8.81e-12	up
KCNH4	2.30325	-1.11442	53.7953	1.13e-12	8.97e-12	up
LINC01389	1.9237	-1.27592	53.7896	1.14e-12	8.98e-12	up
ETV4	3.02315	4.21618	53.7722	1.15e-12	9.06e-12	up
LINGO1	2.57321	2.72888	53.7694	1.15e-12	9.06e-12	up
SPIC	-1.82447	-2.10457	53.7613	1.15e-12	9.09e-12	down
TBKBP1	1.09401	2.71119	53.7317	1.17e-12	9.2e-12	up
TNFSF4	1.79272	1.71465	53.7212	1.17e-12	9.24e-12	up
ZNF232-AS1	1.59972	1.42971	53.7085	1.18e-12	9.28e-12	up
SCG2	3.6272	-1.45705	53.6956	1.19e-12	9.33e-12	up
PELI2	-1.45071	1.07195	53.6915	1.19e-12	9.34e-12	down
POLR1HASP	1.12125	1.05607	53.672	1.2e-12	9.41e-12	up
VAMP1	1.08128	2.3854	53.6613	1.2e-12	9.46e-12	up
ALX3	5.64693	-2.30222	53.6375	1.22e-12	9.56e-12	up
GJA10	6.74482	-1.34939	53.6348	1.22e-12	9.57e-12	up
MINCR	1.57982	2.11118	53.5979	1.24e-12	9.71e-12	up
H2BC15	1.57641	1.00909	53.5959	1.24e-12	9.71e-12	up
IGDCC3	6.02604	0.234192	53.5949	1.24e-12	9.72e-12	up
MIR194-2HG	1.44903	0.622349	53.4222	1.34e-12	1.05e-11	up
C1QL4	4.11299	-1.30256	53.4202	1.34e-12	1.05e-11	up
RARRES2P8	6.47747	-1.32	53.3957	1.36e-12	1.06e-11	up
IL17D	3.196	1.12648	53.375	1.37e-12	1.07e-11	up
LINC02313	3.51428	-2.37164	53.3565	1.38e-12	1.08e-11	up
SPRR2E	-2.74948	-3.56659	53.3408	1.39e-12	1.08e-11	down
TMEM132A	2.52215	3.66073	53.3263	1.4e-12	1.09e-11	up
GLDN	3.86127	2.07628	53.2751	1.43e-12	1.12e-11	up
CD200R1	-1.2184	-0.287277	53.2726	1.44e-12	1.12e-11	down
CFAP53	1.4109	-0.726264	53.2461	1.45e-12	1.13e-11	up
MYBPHL	5.48487	-0.825577	53.1958	1.49e-12	1.15e-11	up
MIOX	4.15125	0.0969537	53.1647	1.51e-12	1.17e-11	up
BCHE	-1.83854	5.72587	53.1352	1.53e-12	1.18e-11	down
TLCD5	1.38279	1.37663	53.1119	1.54e-12	1.2e-11	up
MIR3677HG	1.25436	-0.825261	53.1091	1.55e-12	1.2e-11	up
C9	-2.57331	8.79006	53.0995	1.55e-12	1.2e-11	down
MTHFD1	-1.17794	7.98122	53.0883	1.56e-12	1.21e-11	down
UGT2B11	3.25425	4.76158	53.0695	1.57e-12	1.22e-11	up
ABCD1	1.00609	4.92668	53.0397	1.6e-12	1.23e-11	up
AACS	1.03092	3.76024	53.0194	1.61e-12	1.24e-11	up
UPK3A	5.74132	3.00946	53.0132	1.62e-12	1.24e-11	up
LINC02365	4.58462	1.60609	52.9671	1.65e-12	1.27e-11	up
C1QTNF3	4.08518	4.52384	52.9661	1.65e-12	1.27e-11	up
RPSAP70	-1.14738	1.19908	52.9417	1.67e-12	1.28e-11	down
DNAH17	1.55695	0.395879	52.9139	1.69e-12	1.3e-11	up
ADCY10P1	1.28433	1.14371	52.9039	1.7e-12	1.3e-11	up
CERS1	4.38529	-0.391977	52.8964	1.7e-12	1.31e-11	up
ST6GAL2	-2.11589	0.454282	52.8767	1.72e-12	1.32e-11	down
GPR65	-1.15782	0.90943	52.8535	1.74e-12	1.33e-11	down
FAM24B	2.13859	-0.933618	52.8246	1.76e-12	1.35e-11	up
THBS4-AS1	1.83799	-0.727527	52.8171	1.76e-12	1.35e-11	up
ADAMTS16-DT	5.54691	-0.840971	52.8125	1.77e-12	1.35e-11	up
SYP	1.83119	1.13554	52.7831	1.79e-12	1.37e-11	up
ANXA10	-1.81127	4.26088	52.7759	1.8e-12	1.37e-11	down
MAGEA12	7.63594	2.11882	52.7716	1.8e-12	1.38e-11	up
ZNF8-DT	1.01257	1.50117	52.742	1.83e-12	1.39e-11	up
PRDM7	3.37335	-2.17387	52.7372	1.83e-12	1.4e-11	up
FAM81A	2.10362	-0.016036	52.7358	1.83e-12	1.4e-11	up
CASKIN1	3.49349	-1.78998	52.7079	1.85e-12	1.41e-11	up
BRINP3	6.02883	-1.3056	52.7011	1.86e-12	1.42e-11	up
MAGEA3	7.12479	3.00701	52.6836	1.88e-12	1.43e-11	up
HAO1	-1.40695	7.63778	52.6551	1.9e-12	1.45e-11	down
IL10	-1.55421	-1.66054	52.6511	1.9e-12	1.45e-11	down
TRIM16L	2.46586	4.49236	52.6442	1.91e-12	1.45e-11	up
ABCC9	-1.49883	4.7956	52.6442	1.91e-12	1.45e-11	down
ACTG2	1.91291	2.47982	52.6208	1.93e-12	1.47e-11	up
H2BC18	2.06111	-0.859248	52.6176	1.93e-12	1.47e-11	up
SPATC1	1.62422	-1.49011	52.6153	1.93e-12	1.47e-11	up
CRYGS	1.98356	1.23304	52.5864	1.96e-12	1.49e-11	up
STRC	7.92976	2.14889	52.5861	1.96e-12	1.49e-11	up
LINC02367	2.12844	-1.75057	52.5665	1.98e-12	1.5e-11	up
REG3A	10.6007	8.64769	52.5433	2e-12	1.51e-11	up
PLPPR4	2.8516	-0.875007	52.5253	2.01e-12	1.52e-11	up
WARS2-IT1	-1.88757	-3.14865	52.4966	2.04e-12	1.54e-11	down
DSCR4	6.98884	-1.28925	52.4957	2.04e-12	1.54e-11	up
SRGN	-1.08974	5.01974	52.4691	2.07e-12	1.56e-11	down
SPART	-1.33744	3.08379	52.4548	2.08e-12	1.57e-11	down
ODAD2P1	3.5215	-3.25648	52.4131	2.12e-12	1.6e-11	up
HSP90AB3P	1.33505	-0.697725	52.402	2.13e-12	1.61e-11	up
TSPO2	2.19738	-0.492023	52.3936	2.14e-12	1.61e-11	up
AP1G2-AS1	1.35468	0.837314	52.3926	2.14e-12	1.61e-11	up
PAGE1	9.31472	2.4756	52.3914	2.14e-12	1.61e-11	up
LYG1	1.18083	-0.457727	52.3889	2.14e-12	1.61e-11	up
LPIN2	-1.01121	7.50335	52.3665	2.16e-12	1.63e-11	down
LINC00942	7.02912	1.43738	52.3485	2.18e-12	1.64e-11	up
CDH9	6.91048	-1.16768	52.3427	2.19e-12	1.65e-11	up
ZNF433-AS1	1.08334	0.454275	52.316	2.21e-12	1.66e-11	up
LINC01186	2.85272	-1.10667	52.3145	2.22e-12	1.66e-11	up
SERPINF2	-1.22768	10.2628	52.2929	2.24e-12	1.68e-11	down
SPP1	4.3196	9.20183	52.2916	2.24e-12	1.68e-11	up
FGA	-1.34455	13.4957	52.2489	2.28e-12	1.71e-11	down
VWF	1.58635	6.17188	52.2251	2.31e-12	1.73e-11	up
PRAME	6.79991	2.99428	52.193	2.34e-12	1.75e-11	up
MYG1-AS1	1.24027	-1.1972	52.1878	2.35e-12	1.76e-11	up
ZNF716	5.70608	-1.30029	52.1717	2.37e-12	1.77e-11	up
IFI27L1	1.08592	3.15688	52.1683	2.37e-12	1.77e-11	up
ABCB5	6.33269	0.277827	52.1667	2.37e-12	1.77e-11	up
LINC01019	6.47053	-1.28605	52.1621	2.38e-12	1.77e-11	up
TMPRSS15	8.64365	1.41923	52.1524	2.39e-12	1.78e-11	up
HRAS	1.0059	4.49042	52.1452	2.39e-12	1.78e-11	up
FAM229A	1.08936	0.980748	52.0963	2.45e-12	1.82e-11	up
LINC01762	2.48755	-2.23942	52.0887	2.46e-12	1.83e-11	up
NKX3-2	4.41642	-2.10092	52.0323	2.52e-12	1.87e-11	up
FOXF1	-1.33838	1.01816	52.0278	2.52e-12	1.88e-11	down
FER1L6	6.08905	1.00903	52.0243	2.53e-12	1.88e-11	up
CLDN15	1.85716	5.37008	51.9748	2.59e-12	1.92e-11	up
ALPK3	2.0881	3.94281	51.9625	2.6e-12	1.93e-11	up
ACP4	4.05787	-1.13824	51.9575	2.61e-12	1.93e-11	up
LINC01572	2.176	-2.34732	51.9481	2.62e-12	1.94e-11	up
DEPDC7	-1.1812	4.6815	51.9358	2.63e-12	1.95e-11	down
ALDH4A1	-1.02604	8.22365	51.8886	2.69e-12	1.99e-11	down
PFKFB4	1.65772	1.86798	51.8753	2.7e-12	2e-11	up
GDPD1	1.21248	1.16788	51.8732	2.71e-12	2e-11	up
SLC34A3	3.04371	-2.57533	51.8556	2.73e-12	2.01e-11	up
BEND3	1.18728	1.73842	51.8412	2.75e-12	2.03e-11	up
CELF3	3.68928	-3.14272	51.8332	2.76e-12	2.03e-11	up
MFGE8	1.22136	4.4908	51.8333	2.76e-12	2.03e-11	up
XAGE5	7.05455	-0.510192	51.8207	2.77e-12	2.04e-11	up
ALAS1	-1.19485	8.19098	51.8033	2.8e-12	2.06e-11	down
TAL2	2.55913	-2.51982	51.7705	2.84e-12	2.09e-11	up
PRR36	2.39383	0.883822	51.7333	2.88e-12	2.12e-11	up
SERPINA10	-1.12448	7.95471	51.7331	2.89e-12	2.12e-11	down
MBL2	-1.79262	6.68443	51.7136	2.91e-12	2.14e-11	down
PRPF31-AS1	1.13633	-0.598064	51.7102	2.92e-12	2.14e-11	up
ABLIM3	-1.01429	6.03195	51.6932	2.94e-12	2.15e-11	down
TPBGL	3.07815	0.0993288	51.6906	2.94e-12	2.16e-11	up
ZNF607	1.60393	1.18261	51.6723	2.97e-12	2.17e-11	up
ANKFN1	8.29886	2.07121	51.6626	2.98e-12	2.18e-11	up
ACTN2	4.78747	3.27211	51.6597	2.98e-12	2.18e-11	up
SQLE	1.67389	6.42312	51.6482	3e-12	2.19e-11	up
LINC01524	4.18927	-3.03585	51.6382	3.01e-12	2.2e-11	up
PLCB1	1.57589	3.77584	51.6007	3.06e-12	2.24e-11	up
CAMSAP1-DT	1.34321	-1.8854	51.586	3.08e-12	2.25e-11	up
FAM133A	5.39021	1.58669	51.5825	3.09e-12	2.26e-11	up
HEXA-AS1	1.81625	-1.75748	51.5487	3.14e-12	2.29e-11	up
PPM1L-DT	1.38187	-1.1347	51.5245	3.17e-12	2.31e-11	up
LAPTM4B	1.58482	6.69151	51.523	3.18e-12	2.31e-11	up
DPY19L2P2	2.06465	-1.11776	51.5182	3.18e-12	2.32e-11	up
FBXW10	4.20547	0.33059	51.5158	3.19e-12	2.32e-11	up
APC2	1.08492	1.39285	51.5081	3.2e-12	2.33e-11	up
ZNF99	4.3113	-0.746761	51.4588	3.27e-12	2.38e-11	up
TEAD2	1.41294	4.13104	51.4551	3.27e-12	2.38e-11	up
SNX22	1.86641	3.41281	51.4548	3.28e-12	2.38e-11	up
GOLGA2P5	1.29886	3.67473	51.4411	3.29e-12	2.39e-11	up
SMPD5	1.90076	-1.30453	51.4226	3.32e-12	2.41e-11	up
BDKRB1	2.74049	-0.450264	51.4067	3.35e-12	2.43e-11	up
CEND1	2.28908	-1.99342	51.3786	3.39e-12	2.46e-11	up
NCOA7-AS1	-2.15025	-3.19682	51.3772	3.39e-12	2.46e-11	down
[truncated: 4,072 more rows]
